# Supplementary material for: Measuring and assessing HIV/AIDS stigma and discrimination among migrant workers in Zhejiang, China
Source: BMC Public Health. 2016 Aug 20;16:845. doi: 10.1186/s12889-016-3518-7 (PMC4992229; doi:10.1186/s12889-016-3518-7)
Supplement: Additional file 1 — Data set of the C-HSS (B1-B24) and knowledge of HIV/AIDS (C1-C8). (XLS 447 kb) [file 12889_2016_3518_MOESM1_ESM.xls]

## Sheet: data
summary information		Marital status	Educational status	B1	B2	B3	B4	B5	B6	B7	B8	B9	B10	B11	B12	B13	B14	B15	B16	B17	B18	B19	B20	B21	B22	B23	B24	C1	C2	C3	C4	C5	C6	C7	C8
Male	541	1	4	1	1	1	1	1	1	1	1	1	1	1	1	1	1	2	3	2	3	4	2	4	4	4	3	2	1	1	1	1	1	1	1
Female	423	3	3	1	1	1	1	1	1	1	1	1	1	1	1	1	4	2	4	2	5	5	3	4	3	5	5	3	1	2	1	1	2	1	2
Age	29.2±9.1	1	3	1	1	1	1	1	1	1	1	1	5	1	1	1	5	4	1	5	1	5	2	5	5	5	2	3	3	3	1	1	3	3	3
		1	4	1	1	1	1	1	1	1	3	3	3	2	2	2	3	2	3	3	5	3	5	4	3	5	5	2	2	3	1	1	1	1	1
		1	3	1	1	1	1	1	1	2	2	3	3	2	2	2	4	2	1	2	4	4	3	4	4	4	3	3	1	2	1	1	3	1	1
		1	3	1	1	1	1	1	1	3	1	1	3	3	3	3	2	2	4	1	2	5	2	4	4	5	3	3	1	2	1	1	1	1	1
		4	3	1	1	1	1	1	1	3	1	3	3	3	3	3	3	3	3	3	3	3	3	3	3	3	3	1	1	1	1	1	1	1	1
		3	4	1	1	1	1	1	1	3	3	3	5	1	1	1	5	5	1	5	5	1	5	5	1	3	1	3	3	1	1	1	1	1	1
		1	3	1	1	1	1	1	1	4	4	4	1	4	1	1	1	1	4	1	1	4	1	4	4	4	4	2	2	2	2	1	1	1	1
		1	4	1	1	1	1	1	1	5	1	1	5	1	5	3	5	4	1	2	5	2	5	5	5	5	1	2	1	1	1	1	1	2	1
		3	4	1	1	1	1	1	1	5	1	1	5	5	5	1	1	1	5	1	5	3	3	3	3	3	3	2	1	1	1	1	1	2	3
		1	3	1	1	1	1	1	2	2	3	4	4	3	2	2	4	4	2	2	4	4	4	4	4	4	4	1	1	1	1	1	1	1	3
		1	4	1	1	2	1	2	1	2	2	2	2	3	3	4	5	5	1	3	4	2	4	3	3	3	4	2	3	3	2	3	1	1	1
		3	1	1	1	3	2	1	1	5	4	5	5	3	3	1	4	3	1	1	5	5	4	5	5	5	5	3	2	1	1	1	1	1	1
		1	1	1	1	4	4	4	4	4	4	4	4	4	4	4	4	3	3	3	3	3	3	3	3	3	3	3	3	3	3	3	3	3	3
		1	1	1	1	4	4	4	4	4	4	5	4	4	4	4	4	3	3	3	3	3	3	3	3	3	3	3	3	3	3	3	3	3	3
		1	1	1	1	4	4	4	4	4	4	5	4	4	4	4	4	3	3	3	3	3	3	3	3	3	3	3	3	3	3	3	3	3	3
		1	1	1	1	4	4	4	4	4	4	5	4	4	4	4	4	3	3	3	3	3	3	3	3	3	3	3	3	3	3	3	3	3	3
		1	1	1	2	1	2	1	2	1	2	1	2	1	2	1	2	1	2	1	2	1	2	1	2	1	2	1	2	1	2	1	2	1	2
		1	1	1	2	1	2	1	2	1	2	1	2	1	2	1	2	1	2	2	2	1	2	3	2	2	3	1	1	1	1	1	1	1	1
		3	1	1	2	1	2	1	2	1	2	3	1	2	1	2	1	1	2	1	2	3	4	3	2	1	2	1	2	3	2	1	2	3	2
		1	4	1	2	1	2	2	1	2	1	3	2	2	3	2	4	4	2	2	3	3	5	2	3	4	2	2	1	1	1	1	1	1	2
		3	4	1	2	1	3	2	5	4	3	2	1	2	3	4	5	1	2	1	3	5	5	3	4	2	4	3	2	1	3	1	3	1	2
		3	3	1	2	2	1	3	4	4	3	3	5	2	1	2	3	1	3	2	5	4	4	4	2	1	3	3	3	3	1	2	2	1	3
		1	1	1	2	2	1	5	2	1	3	1	5	1	2	3	4	1	3	4	5	4	3	2	1	2	3	1	2	3	3	2	1	2	3
		1	3	1	2	2	2	2	2	5	5	5	5	3	4	4	4	3	2	3	4	4	3	4	4	4	4	3	2	1	1	1	1	1	3
		3	3	1	2	2	2	4	2	2	5	1	2	3	3	4	4	2	5	2	4	2	3	5	1	3	4	1	2	1	3	2	3	2	1
		1	3	1	2	2	3	4	4	4	3	4	4	3	4	3	4	3	4	5	5	4	3	1	2	3	5	1	2	3	3	2	1	2	3
		4	4	1	2	2	5	5	2	4	2	1	2	4	2	2	5	2	4	2	5	3	1	4	3	5	3	3	3	3	2	1	3	1	3
		1	4	1	2	3	1	4	2	5	5	2	3	1	4	2	5	1	2	5	2	5	5	2	4	2	5	3	2	1	1	3	2	3	3
		1	4	1	2	3	1	5	2	4	3	1	5	2	5	2	4	1	2	2	1	5	5	2	4	2	5	3	3	1	2	1	2	3	1
		3	1	1	2	3	2	5	5	3	2	4	2	4	2	4	4	1	3	1	4	2	3	4	3	3	3	1	3	1	2	2	1	2	3
		3	4	1	2	3	3	1	2	5	4	4	1	2	3	3	4	1	5	3	4	2	1	3	4	3	2	1	2	1	3	3	2	1	2
		3	3	1	2	3	3	1	5	5	3	2	2	3	5	5	1	1	3	4	3	2	4	5	3	2	1	3	3	2	1	1	3	2	3
		1	4	1	2	3	3	3	4	3	3	2	4	3	3	2	4	3	3	3	2	2	4	4	3	4	4	2	2	2	2	2	1	1	1
		3	3	1	2	3	4	3	3	2	4	4	3	3	2	2	1	1	4	2	5	2	3	2	1	5	3	3	3	1	2	3	1	3	1
		1	4	1	2	3	4	3	4	3	4	3	2	2	2	2	3	3	3	4	3	3	2	3	4	3	2	2	2	2	2	1	1	1	1
		1	4	1	2	3	4	4	3	3	3	3	4	4	3	2	3	3	2	3	4	3	3	2	3	4	3	2	2	2	2	1	1	1	1
		1	4	1	2	3	4	5	4	3	2	1	1	2	3	2	1	1	2	3	2	5	4	4	2	1	3	2	1	1	3	2	2	1	2
		1	4	1	2	3	4	5	4	3	3	3	2	4	3	2	4	1	2	3	3	3	4	3	3	3	4	2	2	2	2	1	1	1	1
		3	3	1	2	4	1	2	5	3	3	2	1	5	3	4	5	3	3	4	2	5	2	4	1	1	5	3	3	3	1	2	3	1	3
		3	3	1	2	4	3	4	1	3	3	5	1	5	2	3	3	1	3	5	2	4	2	5	4	4	1	3	2	2	3	2	1	3	2
		3	3	1	2	5	1	2	3	4	4	1	3	5	1	3	4	1	2	4	2	1	5	4	3	2	4	1	1	2	1	3	1	3	1
		3	3	1	3	1	5	5	5	3	3	1	3	2	3	5	2	1	3	2	2	4	5	2	4	2	4	3	3	3	3	3	3	2	1
		3	3	1	3	2	3	3	2	2	2	2	4	2	3	3	3	4	2	4	4	4	2	3	5	4	4	3	3	2	1	1	1	1	1
		1	3	1	3	2	4	2	5	2	4	2	4	3	5	2	1	1	4	2	5	3	3	1	4	2	5	1	2	1	2	3	1	2	3
		1	3	1	3	2	5	1	3	5	2	1	4	2	4	5	1	1	3	2	5	5	3	4	3	3	3	1	3	1	2	3	2	1	3
		1	1	1	3	2	5	2	3	5	3	1	3	5	2	4	2	1	2	5	5	5	3	3	3	5	1	3	2	2	1	3	1	2	1
		3	1	1	3	3	1	3	2	3	4	2	4	2	4	1	4	1	3	5	2	4	2	5	3	5	5	3	3	3	3	1	3	2	3
		3	3	1	3	4	2	3	4	4	2	4	5	2	1	1	5	4	3	5	2	4	5	1	3	2	1	3	1	3	3	2	1	2	1
		3	1	1	3	4	2	5	2	4	2	4	2	4	1	1	3	2	3	5	2	3	3	5	2	4	4	3	2	1	1	2	3	3	1
		1	3	1	3	5	1	4	5	1	4	2	4	2	4	1	4	1	2	4	2	5	2	1	3	5	2	3	2	3	1	2	1	1	3
		3	4	1	4	2	5	3	1	2	2	4	1	4	5	2	4	1	3	4	5	5	3	3	4	1	3	3	3	3	3	3	2	1	2
		3	3	1	5	3	2	3	3	2	5	1	1	2	4	2	5	1	3	2	5	4	4	1	3	5	3	3	2	3	3	2	1	3	2
		3	1	1	5	3	3	1	2	3	5	2	3	3	4	2	1	1	3	1	4	5	5	3	4	1	3	1	2	3	1	2	2	3	1
		1	1	1	5	4	3	5	3	4	3	4	5	2	3	4	3	3	2	4	2	4	2	5	2	4	3	2	3	2	3	1	3	2	3
		1	1	2	1	1	1	1	1	2	1	1	1	1	2	1	1	3	2	1	2	1	2	1	3	1	2	1	1	1	1	1	1	1	1
		1	4	2	1	2	1	2	1	3	1	1	1	1	1	1	1	2	1	2	2	2	3	1	1	1	1	1	1	2	1	2	1	2	1
		3	1	2	1	2	1	2	1	3	2	2	3	3	3	1	4	3	1	3	3	3	5	3	2	1	2	2	1	3	3	1	1	1	1
		1	3	2	1	2	1	2	3	2	3	3	2	2	3	3	1	1	2	1	3	3	3	3	2	2	2	1	1	1	1	1	1	2	1
		1	1	2	1	2	2	1	2	1	1	1	2	2	1	1	1	1	2	2	1	1	2	1	2	2	1	1	1	1	2	2	2	3	3
		3	1	2	1	2	2	1	2	1	2	3	2	2	3	2	3	2	3	3	2	3	3	2	2	2	3	2	1	1	2	1	1	2	1
		3	3	2	1	2	2	1	3	1	2	2	2	1	2	1	2	3	1	2	3	2	1	3	2	1	2	2	1	3	1	2	1	2	2
		3	3	2	1	3	3	1	3	5	5	4	5	5	4	1	3	2	1	1	5	5	3	4	5	5	3	2	3	1	1	3	1	1	3
		3	3	2	1	3	4	5	3	4	4	1	2	2	2	3	4	2	3	2	1	2	3	3	3	5	4	2	3	1	2	2	3	1	2
		1	3	2	1	3	5	2	3	4	1	3	5	2	3	5	2	1	3	5	2	4	2	5	2	5	1	1	3	2	1	3	1	3	2
		3	1	2	1	4	3	5	1	2	3	4	1	5	2	4	3	2	4	1	2	5	1	2	5	3	2	1	2	1	2	3	2	1	3
		1	3	2	2	1	2	1	2	1	2	1	2	3	2	1	2	1	2	3	4	3	2	1	2	3	4	1	1	2	2	1	1	3	3
		3	4	2	2	1	2	2	2	4	4	4	5	4	4	1	3	2	4	2	4	4	3	4	4	4	4	3	1	3	1	1	1	1	1
		3	3	2	2	2	2	2	1	4	4	4	4	3	3	2	3	4	3	4	3	3	3	4	3	4	4	2	1	1	1	1	1	1	1
		3	3	2	2	2	2	2	2	2	2	2	2	2	2	2	2	1	2	3	4	5	1	2	3	4	5	1	2	3	1	3	1	3	1
		1	1	2	2	2	2	2	2	2	2	2	2	2	2	2	2	3	3	3	3	3	3	3	3	3	3	2	2	3	3	3	3	3	3
		3	4	2	2	2	2	2	2	2	2	2	2	2	2	4	4	4	2	4	4	2	4	2	2	2	2	1	1	1	1	1	1	3	3
		3	4	2	2	2	2	2	2	2	2	2	3	3	2	3	3	3	3	3	4	3	4	4	4	3	3	2	1	1	1	1	1	3	3
		3	1	2	2	2	2	2	2	2	2	2	3	3	2	4	4	3	3	3	2	4	4	3	2	3	3	2	1	1	1	1	1	1	3
		3	3	2	2	2	2	2	2	2	2	2	4	2	4	2	3	3	2	2	4	2	3	2	2	2	2	3	1	1	1	1	1	3	3
		3	1	2	2	2	2	2	2	2	2	2	5	2	3	2	3	4	2	2	4	2	3	2	2	2	2	2	1	1	1	1	1	1	3
		4	3	2	2	2	2	2	2	2	2	2	5	2	5	1	3	3	2	2	4	2	4	2	2	2	2	3	1	1	1	1	3	1	3
		3	3	2	2	2	2	2	2	2	3	2	2	3	3	3	3	4	2	4	4	3	4	2	2	2	2	3	1	1	1	1	1	1	1
		3	4	2	2	2	2	2	2	2	3	3	2	2	2	2	4	4	1	4	4	4	4	4	4	4	2	2	1	1	1	1	1	1	1
		3	3	2	2	2	2	2	2	2	3	3	2	2	2	3	4	4	2	4	4	2	4	3	2	2	2	3	2	2	2	2	2	2	2
		1	3	2	2	2	2	2	2	2	3	3	2	2	2	3	4	4	2	4	4	3	4	2	2	2	2	1	1	1	1	1	1	1	1
		3	1	2	2	2	2	2	2	2	3	3	2	2	2	3	4	4	2	4	4	3	4	2	2	2	2	3	1	1	1	1	1	1	1
		3	3	2	2	2	2	2	2	2	3	3	3	3	3	3	3	3	3	3	3	3	3	1	1	1	1	3	3	3	3	3	3	3	3
		3	3	2	2	2	2	2	2	2	4	4	4	4	4	4	3	3	3	3	2	4	4	3	4	4	4	2	1	1	1	2	1	1	1
		3	3	2	2	2	2	2	2	2	4	4	4	4	4	4	4	3	3	3	3	4	4	4	4	4	4	2	1	1	1	1	1	1	1
		3	3	2	2	2	2	2	2	3	3	2	2	2	3	2	2	3	3	2	3	3	3	3	3	3	3	2	1	1	1	1	1	3	3
		1	1	2	2	2	2	2	2	3	3	2	3	4	3	3	3	1	2	2	3	4	4	3	3	4	3	2	2	1	1	2	2	2	2
		3	4	2	2	2	2	2	2	3	3	3	2	3	3	3	3	3	2	4	4	3	3	3	3	3	3	3	3	3	1	1	3	1	3
		1	3	2	2	2	2	2	2	3	3	3	3	3	4	2	2	2	4	4	4	3	4	3	3	2	2	1	1	1	1	1	1	1	1
		1	4	2	2	2	2	2	2	3	3	4	3	4	4	1	4	3	2	2	4	4	3	5	4	5	3	2	1	1	1	1	1	1	1
		3	1	2	2	2	2	2	2	3	4	3	4	3	4	2	3	4	3	2	4	3	3	3	3	2	4	1	2	1	1	1	1	3	3
		3	3	2	2	2	2	2	2	4	3	3	2	2	4	3	2	2	4	2	2	4	4	3	3	4	4	2	1	2	1	1	1	1	1
		3	3	2	2	2	2	2	2	4	4	3	3	2	4	2	4	3	3	2	4	4	3	4	4	4	4	3	3	3	3	3	3	1	1
		3	3	2	2	2	2	2	2	4	4	4	3	3	3	2	2	4	2	2	5	4	3	4	4	4	4	3	3	3	1	1	1	1	1
		1	3	2	2	2	2	2	2	4	4	4	4	3	4	2	3	3	2	3	3	4	3	4	4	4	4	3	3	3	3	1	1	3	3
		3	1	2	2	2	2	2	2	4	4	4	4	4	4	2	2	4	3	2	4	3	4	2	3	3	4	3	3	1	1	1	1	1	1
		1	4	2	2	2	2	2	2	4	4	4	4	4	4	2	3	2	3	2	3	4	2	4	4	4	4	2	1	3	1	1	1	3	3
		1	3	2	2	2	2	2	2	4	4	4	4	4	4	2	3	2	3	2	3	4	2	4	4	4	4	2	1	3	1	1	1	3	3
		3	3	2	2	2	2	2	2	4	4	4	4	4	4	4	4	3	3	3	3	2	4	4	4	4	4	1	1	2	1	2	1	2	2
		4	4	2	2	2	2	2	2	5	5	5	3	3	3	3	4	2	3	2	4	5	2	3	3	3	3	3	2	1	1	1	1	1	1
		3	4	2	2	2	2	2	2	5	5	5	5	5	2	1	3	2	5	1	5	5	1	5	5	5	5	2	1	1	1	1	2	1	2
		3	3	2	2	2	2	2	2	5	5	5	5	5	5	5	3	1	5	1	1	5	1	5	5	5	5	1	3	2	1	1	3	3	3
		3	1	2	2	2	2	2	3	3	3	3	3	2	2	2	5	4	2	2	4	2	4	3	3	3	3	2	1	1	1	1	1	1	1
		3	3	2	2	2	2	2	3	3	3	3	3	3	3	3	3	3	3	3	4	4	4	4	4	4	4	1	1	2	2	2	2	2	2
		1	1	2	2	2	2	2	3	4	3	4	3	3	3	3	3	3	4	1	1	2	2	3	4	2	3	2	1	2	3	3	3	3	3
		1	1	2	2	2	2	2	3	4	4	5	5	4	4	2	3	2	4	2	4	5	3	4	4	4	4	2	1	3	1	1	1	3	3
		3	3	2	2	2	2	2	3	4	5	4	3	2	2	3	2	1	2	2	3	3	2	3	4	3	3	2	2	1	1	2	2	2	2
		3	3	2	2	2	2	3	2	4	2	4	4	2	1	2	3	2	3	4	2	1	3	2	2	3	2	1	2	1	1	3	3	2	2
		1	3	2	2	2	2	3	3	3	3	3	3	3	4	2	3	3	3	3	3	3	3	3	3	3	3	2	3	3	1	1	1	3	3
		3	3	2	2	2	2	3	3	3	3	3	3	4	2	3	3	3	3	3	3	3	3	3	3	3	3	2	3	3	1	1	1	3	3
		3	3	2	2	2	2	5	4	4	5	4	4	5	3	3	3	3	4	4	3	4	3	3	4	4	4	3	1	3	2	3	2	2	2
		1	1	2	2	2	3	2	2	2	4	2	4	4	3	2	2	2	3	2	2	2	4	3	4	4	3	2	1	2	1	2	1	1	1
		1	4	2	2	2	3	2	3	2	2	3	2	2	3	2	2	2	3	2	2	3	2	3	3	3	3	2	2	1	2	1	2	2	1
		3	1	2	2	2	3	2	3	3	3	2	2	2	3	3	3	2	3	4	3	4	3	2	3	4	5	2	2	2	1	1	1	1	2
		1	3	2	2	2	3	3	2	2	3	3	3	2	2	2	4	4	2	2	4	4	4	4	2	4	4	3	1	1	1	1	3	3	3
		1	1	2	2	2	3	3	2	2	3	4	2	4	5	2	4	2	3	2	4	2	3	2	4	2	3	2	1	1	1	1	1	1	1
		1	1	2	2	2	3	3	2	3	2	3	2	3	2	3	2	3	3	3	2	3	2	3	2	3	3	2	2	2	2	2	3	2	2
		3	3	2	2	2	3	3	2	3	3	3	3	3	3	3	3	3	2	4	4	4	4	4	4	4	4	2	1	3	1	1	1	1	1
		4	3	2	2	2	3	3	2	4	3	2	4	3	4	2	4	4	2	3	3	3	3	3	2	4	3	3	3	3	1	1	1	1	1
		3	3	2	2	2	3	3	2	4	4	4	4	3	3	2	2	3	3	3	3	4	3	4	4	4	3	2	1	2	1	1	1	1	1
		3	3	2	2	2	3	3	3	2	1	1	4	2	2	2	4	4	2	4	4	4	4	4	4	4	4	3	2	1	1	1	1	1	1
		3	3	2	2	2	3	3	3	2	4	3	1	1	5	5	4	1	2	2	2	3	3	3	2	2	3	1	1	1	2	3	2	2	3
		1	1	2	2	2	3	3	3	3	2	3	2	3	3	3	3	1	2	2	2	2	2	2	3	3	3	2	2	2	2	1	1	1	1
		3	1	2	2	2	3	3	3	3	3	3	3	2	2	2	3	3	3	3	3	3	2	4	3	3	2	2	1	1	2	2	1	1	2
		3	3	2	2	2	3	3	3	5	5	4	3	2	2	2	4	4	2	4	2	4	4	4	4	4	5	2	2	2	1	1	1	1	3
		3	3	2	2	2	3	3	3	5	5	4	3	3	2	2	4	4	2	4	2	4	4	4	4	4	5	2	2	2	1	1	1	1	3
		3	1	2	2	2	4	2	2	2	4	4	4	3	3	2	3	3	3	3	3	3	2	4	4	4	4	2	1	2	2	1	2	1	2
		3	4	2	2	2	4	2	2	4	4	4	4	4	4	2	2	2	3	2	3	4	4	4	4	4	4	2	2	2	1	1	1	1	1
		3	3	2	2	2	4	2	2	4	4	4	4	4	4	3	2	2	4	3	2	4	3	4	4	4	4	2	1	2	3	2	1	2	3
		3	1	2	2	2	4	3	2	2	3	2	3	2	2	2	2	4	3	4	3	2	2	4	3	4	4	2	2	1	1	1	1	1	1
		3	3	2	2	2	4	4	2	4	4	4	4	4	4	3	2	2	3	3	3	4	4	4	4	4	4	2	1	1	1	2	1	1	1
		3	1	2	2	3	2	3	1	4	3	3	4	3	2	2	4	3	2	2	4	3	3	4	4	4	3	1	3	2	1	1	1	1	3
		3	1	2	2	3	2	3	4	2	3	4	3	3	3	4	5	2	1	3	2	3	2	3	2	2	4	2	2	2	1	1	1	2	3
		3	1	2	2	3	2	3	4	4	3	3	2	3	3	2	3	3	2	2	4	4	3	4	4	4	4	1	3	3	1	1	1	1	3
		4	3	2	2	3	2	4	2	2	2	5	2	2	3	2	3	3	3	4	3	3	3	3	4	3	4	1	2	2	2	3	2	2	2
		3	3	2	2	3	3	3	2	3	3	2	3	4	3	2	4	3	2	4	4	3	3	2	2	2	3	3	1	1	1	1	3	3	3
		3	1	2	2	3	3	3	4	3	2	3	2	4	4	2	2	4	3	2	2	3	4	4	3	3	4	2	1	2	1	1	1	1	3
		3	1	2	2	3	3	4	3	3	3	3	4	4	3	3	3	3	3	3	3	2	2	3	3	3	3	1	1	1	2	2	3	3	3
		1	4	2	2	3	3	4	3	4	3	3	2	3	4	3	2	3	3	4	4	2	3	2	4	4	2	2	2	2	2	1	1	1	1
		3	1	2	2	3	4	3	3	2	3	3	2	3	3	3	4	3	3	2	3	3	2	3	4	4	4	1	3	2	1	3	3	1	3
		3	3	2	2	4	3	3	4	3	2	4	3	3	3	4	3	3	4	3	3	4	3	4	3	4	3	2	2	1	1	2	1	1	2
		3	3	2	2	4	4	2	3	2	2	3	2	2	2	3	2	5	1	4	4	2	4	2	3	2	2	2	1	1	1	1	1	1	1
		3	1	2	2	4	5	1	2	4	3	4	3	2	3	2	1	2	4	2	4	2	2	2	4	4	4	3	1	2	1	1	1	1	2
		1	4	2	2	5	3	3	3	2	2	2	3	3	3	2	3	3	2	2	3	3	3	3	3	3	3	2	2	2	1	2	1	1	1
		1	3	2	3	1	1	1	1	1	3	4	3	2	5	2	5	1	4	1	3	1	3	1	4	2	4	1	3	2	3	1	1	2	3
		3	3	2	3	2	2	2	2	3	2	3	3	3	3	3	3	4	1	2	3	3	4	2	1	1	3	2	1	1	1	1	1	3	1
		1	4	2	3	2	2	3	3	2	2	3	2	2	3	3	2	4	2	3	2	3	2	3	2	2	3	1	1	3	1	3	1	3	3
		3	3	2	3	2	3	1	2	1	2	1	2	1	2	1	1	1	2	1	2	1	2	1	2	2	2	2	2	2	2	2	2	2	2
		3	3	2	3	2	3	2	1	2	3	2	4	2	4	3	2	5	2	3	4	2	3	1	3	4	2	1	1	1	1	1	1	1	3
		1	1	2	3	2	3	2	3	1	3	4	3	2	3	2	3	2	3	2	3	4	3	1	3	4	2	2	3	2	1	2	1	2	3
		3	1	2	3	2	3	2	3	2	4	2	3	2	4	2	4	3	3	2	4	2	3	2	4	3	3	2	2	2	2	3	1	1	2
		3	3	2	3	2	3	2	3	3	2	3	3	2	3	2	3	2	3	3	2	3	2	3	2	3	2	1	1	1	1	2	1	2	1
		1	4	2	3	2	3	3	2	3	4	4	4	4	4	2	3	2	3	2	4	4	3	4	4	4	3	1	2	3	1	1	2	1	1
		1	1	2	3	2	3	3	3	2	3	3	2	2	3	3	2	3	3	2	2	3	3	2	3	4	4	1	2	1	1	2	2	1	1
		1	3	2	3	2	4	3	2	3	4	3	2	2	4	3	3	4	3	2	4	3	2	4	4	2	4	2	1	1	1	1	1	1	1
		3	3	2	3	2	5	3	5	3	2	2	2	3	2	2	2	2	3	2	2	4	2	4	4	4	4	3	3	2	1	2	3	1	1
		1	3	2	3	2	5	4	3	5	4	4	5	5	4	1	2	2	3	3	3	3	4	4	4	3	5	3	1	2	1	1	1	3	3
		3	3	2	3	2	5	4	3	5	4	4	5	5	4	1	2	2	3	4	3	4	3	4	4	5	3	3	1	2	1	1	1	3	3
		1	4	2	3	3	2	4	4	2	4	2	4	2	4	2	4	2	5	2	3	4	4	4	4	4	3	2	2	2	2	2	2	2	2
		4	3	2	3	3	3	2	2	3	3	3	2	2	3	3	3	5	2	2	3	3	3	3	3	3	3	1	1	1	1	1	1	1	1
		1	4	2	3	3	3	2	3	4	3	3	2	3	2	2	4	2	3	2	4	4	3	3	4	2	2	1	2	2	1	1	1	1	1
		3	3	2	3	3	3	3	3	3	3	3	3	3	3	3	3	3	3	2	4	4	2	4	4	4	4	2	1	2	1	1	1	1	1
		1	4	2	3	3	3	4	4	4	3	3	4	3	3	4	2	3	2	2	4	3	3	4	2	2	4	2	2	2	2	1	1	1	1
		4	4	2	3	3	4	2	4	2	4	2	4	2	4	2	3	4	3	4	4	2	4	2	4	2	4	1	1	2	3	2	1	2	1
		1	3	2	3	4	1	2	3	4	1	2	3	2	2	1	1	1	2	3	1	2	3	1	2	3	1	2	1	2	3	1	2	3	1
		3	1	2	3	4	2	2	4	4	2	3	4	2	2	2	2	2	4	4	3	2	2	4	2	3	4	2	1	2	1	3	1	1	1
		1	4	2	3	4	2	3	1	2	4	3	5	5	3	1	4	1	3	4	2	4	2	5	1	4	3	1	2	3	3	1	2	2	1
		3	1	2	3	4	2	3	3	3	3	4	2	3	4	2	4	2	3	4	3	3	3	3	4	4	4	2	2	1	1	1	2	2	2
		1	1	2	3	4	2	3	4	2	3	3	3	3	2	3	2	3	2	3	4	2	3	2	4	4	2	2	1	2	2	1	2	2	1
		1	4	2	3	4	2	3	4	2	4	2	3	2	3	2	4	2	4	4	4	1	3	3	2	2	4	2	1	1	1	1	3	1	3
		3	1	2	3	4	2	4	2	3	2	1	3	1	3	4	5	2	1	3	4	3	4	2	5	3	4	3	2	2	3	2	3	1	2
		4	1	2	3	4	2	4	2	4	3	4	2	4	1	3	5	4	2	2	4	3	3	4	3	2	4	1	2	1	2	3	2	3	2
		1	3	2	3	4	3	2	1	2	3	2	2	2	1	2	1	1	2	2	2	3	2	1	1	2	3	2	1	1	1	1	1	1	1
		4	4	2	3	4	3	2	2	3	4	3	2	2	2	2	4	3	2	2	3	4	5	4	3	2	2	2	1	2	3	2	2	1	3
		3	4	2	3	4	4	3	3	3	3	3	4	4	5	3	3	2	3	1	1	2	3	3	3	3	3	1	2	3	2	2	1	3	3
		3	1	2	3	4	5	1	2	3	4	2	4	3	1	1	5	1	3	1	5	5	3	4	3	1	4	3	2	3	2	2	2	3	1
		4	1	2	3	4	5	4	3	2	2	3	4	3	4	3	4	3	5	4	3	3	3	4	4	3	3	2	3	3	3	2	3	2	3
		3	4	2	3	4	5	4	3	3	3	2	3	2	4	3	3	3	3	2	4	4	3	3	4	3	2	1	1	1	1	2	1	2	1
		3	3	2	3	5	2	4	4	1	5	3	2	4	1	5	2	1	3	4	3	2	5	1	4	1	2	1	2	3	3	1	2	3	1
		3	3	2	4	2	3	1	3	3	2	2	3	3	4	2	3	3	2	2	3	2	3	4	2	3	4	1	2	1	1	1	1	2	1
		3	1	2	4	3	3	3	3	3	3	4	4	4	4	4	4	3	3	2	2	4	4	4	4	4	4	3	3	2	2	1	1	1	1
		1	4	2	4	3	4	4	3	4	4	4	4	5	1	4	3	3	3	4	4	4	4	4	4	4	5	1	2	3	1	3	1	3	2
		4	4	2	4	3	5	3	1	5	3	5	2	4	5	3	5	4	3	4	5	1	4	4	5	3	5	2	3	1	2	3	2	2	3
		3	4	2	4	4	2	2	2	2	2	2	4	4	3	2	2	2	4	2	2	2	2	2	2	4	4	1	3	2	1	1	1	1	2
		1	3	2	4	4	3	3	3	4	3	3	4	4	2	2	4	3	2	2	4	4	2	4	4	4	3	3	1	2	1	1	1	1	3
		3	3	2	4	4	3	4	2	4	5	5	2	2	4	4	2	2	4	2	2	4	2	4	4	4	2	2	2	2	1	2	3	3	3
		1	4	2	5	3	2	2	2	2	4	4	4	2	2	4	2	2	4	2	4	4	2	4	2	4	4	2	3	2	1	2	3	1	1
		1	3	3	1	1	1	1	1	3	3	3	4	2	4	1	4	2	3	2	4	4	2	4	4	4	4	3	3	1	1	1	3	3	3
		1	3	3	1	1	1	1	1	4	4	4	5	3	5	2	2	2	4	2	2	4	2	4	4	4	4	3	3	2	1	1	3	3	3
		1	4	3	1	1	1	1	3	2	3	3	4	4	4	1	3	3	3	2	3	3	3	3	3	3	3	2	2	1	1	1	1	1	1
		1	3	3	1	1	1	1	3	3	3	3	4	4	4	1	3	2	3	3	3	3	3	3	3	3	3	2	2	1	1	1	1	1	1
		1	3	3	1	1	1	1	3	3	3	3	4	4	4	1	3	3	3	3	3	3	3	3	3	3	3	2	2	1	1	1	1	1	1
		3	4	3	1	1	1	1	3	5	5	5	5	4	3	3	3	2	4	2	4	4	3	4	4	5	3	2	1	3	1	3	1	1	1
		1	3	3	1	1	1	2	3	4	4	5	4	4	4	1	1	1	4	2	2	4	1	4	5	5	3	2	1	3	1	1	3	3	3
		1	3	3	1	1	2	2	1	5	5	5	5	5	5	5	5	5	1	1	5	5	4	5	5	5	5	3	1	1	1	1	1	1	2
		1	1	3	1	1	2	2	2	2	3	3	3	3	2	1	2	1	4	1	1	5	3	4	4	1	2	2	1	2	1	1	2	1	2
		1	3	3	1	1	2	3	2	4	4	4	4	3	3	1	4	3	3	1	4	4	3	4	4	4	5	3	3	3	1	1	3	1	1
		1	3	3	1	1	3	1	1	2	3	3	5	1	2	2	3	2	1	2	4	4	3	4	4	3	3	3	1	3	1	1	3	3	3
		1	4	3	1	1	3	1	3	4	4	4	4	3	2	2	2	2	3	2	3	4	2	4	4	4	4	2	1	1	1	1	1	3	1
		1	3	3	1	1	3	3	1	2	3	3	2	3	4	2	5	4	1	4	5	3	5	3	4	3	2	2	3	3	1	1	3	3	1
		3	4	3	1	2	2	2	2	4	4	3	4	4	3	4	3	3	3	2	2	3	3	3	3	4	4	3	3	3	3	3	3	3	3
		3	1	3	1	2	2	3	2	3	4	2	2	4	3	2	3	3	3	3	4	4	4	4	3	3	3	2	3	3	1	1	1	1	1
		1	3	3	1	2	3	3	2	3	3	3	3	3	2	1	3	3	4	3	3	4	3	4	3	4	3	3	1	3	2	1	3	3	3
		1	3	3	1	3	1	1	3	1	3	2	1	2	3	1	2	1	2	1	2	2	3	1	1	1	2	1	2	1	1	1	1	2	1
		3	4	3	2	1	1	1	3	4	5	5	2	3	3	1	1	4	2	1	4	4	2	4	4	4	5	3	2	3	1	1	1	3	3
		1	4	3	2	1	1	3	1	3	3	3	4	3	4	1	3	2	3	2	3	2	3	3	3	2	2	2	2	2	1	1	1	1	1
		3	1	3	2	1	1	3	2	2	3	4	3	2	1	1	1	3	3	4	4	3	2	2	1	2	3	2	1	1	1	1	1	1	1
		1	3	3	2	1	2	1	1	2	3	4	3	3	3	2	4	4	2	2	4	4	4	4	4	4	4	3	1	3	1	1	1	3	3
		1	3	3	2	1	2	1	1	2	3	4	4	3	3	2	4	4	2	2	4	4	3	4	4	4	4	3	1	3	1	1	1	3	3
		1	4	3	2	1	2	2	2	3	2	2	3	3	4	3	2	3	3	2	3	2	4	3	4	3	4	3	3	1	3	2	3	3	3
		1	3	3	2	1	2	2	2	4	3	3	4	3	4	2	4	2	3	2	4	3	4	3	4	4	3	2	3	1	1	1	1	2	3
		3	1	3	2	1	2	3	4	3	2	1	2	3	4	2	1	1	2	3	4	3	1	2	3	4	1	1	2	1	2	1	2	1	2
		1	4	3	2	1	2	4	1	2	5	4	4	2	3	3	1	2	1	3	4	3	2	5	4	4	1	1	2	1	2	1	2	2	3
		1	3	3	2	1	3	1	1	1	3	3	5	2	1	3	5	2	1	3	4	3	4	3	4	2	3	3	1	1	1	1	1	1	3
		1	4	3	2	1	3	3	1	4	3	3	4	3	4	2	4	2	3	2	3	3	4	3	4	4	3	2	3	1	1	1	1	3	3
		1	3	3	2	1	3	3	1	4	4	3	4	2	4	2	4	4	2	2	4	4	4	4	4	4	4	2	3	1	1	1	1	3	3
		3	4	3	2	1	3	3	1	5	3	3	4	3	4	2	3	3	2	2	4	4	4	4	4	4	4	2	3	3	1	1	1	2	2
		3	3	3	2	1	3	3	1	5	4	3	4	3	4	2	3	3	2	2	3	4	3	4	4	4	4	2	3	3	1	1	1	2	2
		3	1	3	2	1	3	3	3	2	3	2	3	3	2	2	2	2	3	2	3	2	3	2	3	3	2	1	1	1	2	1	2	1	1
		1	3	3	2	1	3	4	2	5	4	3	5	2	4	1	4	4	2	2	3	4	3	4	3	4	3	2	3	3	1	1	1	2	2
		3	4	3	2	1	3	4	5	3	1	2	3	2	4	3	3	3	2	4	5	2	4	3	4	1	3	1	2	2	1	2	3	1	2
		3	3	3	2	2	1	2	2	3	2	1	2	3	2	3	3	1	2	3	2	1	2	3	2	1	2	1	2	1	1	2	1	1	1
		1	4	3	2	2	2	1	2	3	2	2	3	1	2	3	2	1	2	3	4	5	4	3	2	1	2	1	2	1	2	2	2	1	2
		3	4	3	2	2	2	1	3	3	3	3	4	4	4	1	3	3	3	3	3	3	3	3	3	3	3	2	2	2	1	1	1	1	1
		1	3	3	2	2	2	2	1	5	5	3	2	5	4	1	3	2	3	2	2	5	2	5	5	5	5	2	3	3	1	1	1	3	3
		3	3	3	2	2	2	2	2	2	2	2	2	3	3	3	4	4	2	4	5	4	4	2	2	3	2	3	3	2	2	2	2	2	2
		3	1	3	2	2	2	2	2	2	3	3	3	2	2	3	4	3	3	3	4	3	4	3	3	2	3	2	1	1	1	1	1	3	3
		3	3	3	2	2	2	2	2	2	4	4	4	5	4	1	2	1	4	2	3	2	5	4	5	5	5	3	1	3	1	1	1	1	1
		1	3	3	2	2	2	2	2	4	4	4	5	5	5	2	4	5	4	2	4	4	2	4	4	4	5	3	1	1	1	1	3	3	3
		1	3	3	2	2	2	2	3	2	3	3	2	2	3	3	2	3	3	3	3	4	3	4	4	4	4	2	3	2	1	1	1	1	3
		3	1	3	2	2	2	2	3	2	3	3	3	3	3	3	3	3	3	1	3	4	2	4	4	4	3	2	1	3	1	1	3	3	3
		3	3	3	2	2	2	2	3	3	2	2	3	3	3	2	2	4	2	2	3	3	3	2	2	2	2	1	1	1	1	1	1	3	3
		1	4	3	2	2	2	2	3	3	4	3	2	3	4	1	3	3	2	2	3	3	3	3	2	2	2	2	2	2	1	1	1	1	1
		1	4	3	2	2	2	2	3	4	3	3	2	3	2	2	3	2	3	2	3	3	4	3	4	4	4	2	1	1	1	1	1	1	1
		1	4	3	2	2	2	2	3	4	3	3	3	3	3	4	3	3	3	3	3	3	3	3	3	4	3	3	3	3	1	3	3	3	3
		3	1	3	2	2	2	2	3	4	4	4	4	3	3	2	2	2	4	2	2	4	3	3	3	4	4	2	1	1	1	1	3	3	2
		1	4	3	2	2	2	2	3	5	4	4	5	5	5	1	3	3	4	2	3	5	2	5	5	5	5	3	1	3	1	1	1	3	2
		1	3	3	2	2	2	3	2	3	4	3	4	4	3	2	3	4	3	2	2	4	2	4	3	4	3	3	1	3	1	1	3	3	3
		1	3	3	2	2	2	3	4	4	4	4	4	3	4	2	3	3	3	2	4	4	4	4	4	4	4	2	3	3	1	1	1	3	2
		1	3	3	2	2	2	3	4	5	4	4	2	3	3	2	3	3	3	2	2	4	3	4	4	5	4	3	3	3	1	3	1	1	2
		3	1	3	2	2	2	4	4	2	2	4	3	3	4	2	2	4	3	2	4	3	3	2	2	4	4	2	1	2	1	1	1	1	2
		3	1	3	2	2	2	4	4	3	3	3	2	2	4	2	2	2	4	2	4	3	3	4	4	5	3	3	3	2	1	1	1	1	1
		3	1	3	2	2	3	1	2	3	3	3	5	2	4	3	4	5	2	2	4	4	4	4	2	4	4	2	2	1	1	1	3	3	3
		3	4	3	2	2	3	2	1	4	4	4	4	4	2	2	4	4	3	2	4	4	3	4	4	5	4	2	3	3	1	1	1	3	1
		3	3	3	2	2	3	2	1	4	4	4	4	4	4	2	4	3	4	2	4	4	3	4	4	4	3	3	1	3	1	1	1	1	1
		1	3	3	2	2	3	2	1	5	4	4	4	5	4	2	4	2	3	2	4	4	2	4	4	4	3	2	1	3	1	1	1	3	3
		1	4	3	2	2	3	2	2	2	3	4	4	2	2	2	3	3	2	4	2	2	3	2	2	3	2	2	3	2	1	1	1	1	1
		3	3	3	2	2	3	2	2	3	2	2	4	2	2	2	4	2	3	2	4	3	4	3	4	3	3	2	1	3	1	3	1	3	2
		3	4	3	2	2	3	2	2	3	3	3	4	4	4	2	3	2	3	2	4	4	3	4	4	4	3	3	1	1	1	1	1	3	1
		1	3	3	2	2	3	2	3	4	3	3	4	4	3	2	4	3	2	2	4	4	4	4	4	4	3	3	1	3	1	1	1	3	3
		3	3	3	2	2	3	2	3	5	5	5	5	5	5	1	2	2	4	2	2	4	2	4	4	5	4	2	1	2	1	1	1	1	1
		1	3	3	2	2	3	2	4	2	3	4	2	3	2	2	2	1	4	1	2	4	3	4	4	4	4	2	3	2	1	1	1	1	1
		1	1	3	2	2	3	2	4	3	3	2	1	1	1	2	2	2	1	1	2	3	4	3	2	2	4	2	2	1	1	2	2	1	1
		3	3	3	2	2	3	3	1	2	2	1	1	3	2	2	3	2	1	2	3	4	5	4	4	4	3	3	1	2	1	1	1	1	1
		1	3	3	2	2	3	3	2	2	3	3	4	4	4	2	3	4	3	2	4	4	4	4	4	4	4	2	3	3	1	1	1	2	2
		3	3	3	2	2	3	3	2	3	3	3	2	3	3	3	3	3	3	3	4	4	4	4	3	3	3	2	3	3	1	1	1	1	1
		3	3	3	2	2	3	3	2	3	4	4	4	4	3	2	4	4	3	2	2	4	3	4	4	4	4	2	2	2	1	1	3	1	1
		1	1	3	2	2	3	3	2	4	3	4	3	4	3	3	3	3	3	2	4	2	3	4	4	4	4	1	3	2	1	1	1	1	3
		1	4	3	2	2	3	3	2	4	4	5	4	4	4	2	3	3	4	2	4	4	2	4	4	4	4	3	3	3	1	1	1	1	1
		1	3	3	2	2	3	3	3	3	1	1	1	1	2	3	4	3	2	2	4	4	4	4	4	4	3	3	1	3	1	1	1	2	3
		3	3	3	2	2	3	3	3	3	3	3	4	3	4	2	4	4	2	2	4	4	2	4	4	4	4	2	3	3	3	3	3	1	1
		1	4	3	2	2	3	3	3	4	2	3	2	2	2	2	3	2	3	2	3	3	4	4	4	4	4	2	3	2	3	3	1	3	3
		3	3	3	2	2	3	3	3	4	2	3	4	4	2	2	2	2	3	2	3	4	3	3	4	4	4	2	1	3	1	1	3	1	3
		1	3	3	2	2	3	3	3	4	2	3	4	4	2	2	2	3	3	2	3	4	3	4	4	4	4	3	1	1	1	1	3	3	1
		3	4	3	2	2	3	3	3	4	2	3	4	4	2	2	2	3	3	2	3	4	3	4	4	4	4	3	1	1	1	1	3	3	1
		3	3	3	2	2	3	3	3	4	4	4	5	5	5	1	2	2	4	4	2	3	3	3	2	4	3	2	3	2	2	2	3	2	3
		1	4	3	2	2	3	3	3	5	5	5	4	4	4	2	3	3	3	2	3	5	3	5	5	5	5	3	1	2	1	1	3	2	3
		1	3	3	2	2	3	3	4	3	4	3	4	3	4	2	3	3	3	2	4	4	3	4	4	4	3	2	2	3	1	1	1	3	2
		1	3	3	2	2	3	3	4	4	4	4	4	3	4	2	3	3	3	2	4	4	4	4	4	4	4	2	3	3	1	1	1	3	2
		1	3	3	2	2	3	4	2	2	1	2	2	1	1	1	1	3	2	1	2	3	3	1	1	1	1	2	2	2	1	1	1	2	2
		3	4	3	2	2	3	4	3	3	4	5	1	2	3	3	4	3	2	2	5	3	3	4	2	2	4	2	3	3	2	3	2	2	3
		1	3	3	2	2	3	5	4	5	5	3	4	4	2	1	4	2	5	2	2	5	2	5	5	5	5	2	3	1	1	1	2	3	2
		3	1	3	2	2	4	2	1	3	3	3	3	2	3	2	3	4	2	2	5	4	3	3	4	4	4	3	3	3	3	3	3	3	3
		3	3	3	2	2	4	2	2	4	4	4	4	4	3	3	2	3	3	3	3	3	4	4	4	4	4	2	2	1	1	2	1	1	2
		3	3	3	2	2	4	2	2	4	5	3	5	3	4	2	2	1	4	2	2	4	2	5	5	4	5	3	2	2	1	1	1	1	1
		3	1	3	2	2	4	2	2	4	5	3	5	3	4	2	2	1	4	2	2	4	2	5	5	4	5	3	2	2	1	1	1	1	1
		1	4	3	2	2	4	2	3	5	3	4	5	4	4	1	1	1	5	1	2	5	3	5	5	5	5	3	1	2	1	1	1	3	3
		3	3	3	2	2	4	2	3	5	3	4	5	4	4	1	1	1	5	1	2	5	3	5	5	5	5	3	1	2	1	1	1	3	3
		3	1	3	2	2	4	3	1	4	4	4	3	3	3	2	3	3	3	2	4	3	4	4	4	4	4	2	1	2	1	2	1	1	1
		1	3	3	2	2	4	3	3	4	4	4	4	4	2	2	2	2	4	1	3	4	2	3	3	4	3	2	2	3	1	1	1	1	1
		1	3	3	2	2	4	4	2	2	3	3	3	4	4	2	4	3	4	2	3	4	3	4	4	4	3	3	1	2	1	1	1	3	3
		3	1	3	2	2	4	4	2	2	4	3	3	4	3	3	2	2	4	2	3	4	2	4	4	4	3	3	3	2	1	1	3	3	3
		3	1	3	2	2	4	4	2	2	4	3	3	4	3	3	2	2	4	2	3	4	2	4	4	4	3	3	3	2	2	1	3	1	3
		3	1	3	2	2	4	4	2	2	4	4	5	1	1	2	3	3	4	4	2	2	4	5	3	1	2	1	2	2	1	1	3	3	2
		3	4	3	2	2	4	4	2	5	3	3	5	5	3	1	2	2	4	2	2	4	2	5	5	5	5	3	1	1	1	1	1	2	2
		1	3	3	2	3	2	2	1	2	1	2	3	3	1	1	1	2	1	1	1	2	2	2	3	1	1	1	1	1	1	1	1	1	1
		1	1	3	2	3	2	2	2	2	2	3	2	4	2	2	4	3	2	2	3	2	3	2	2	2	2	2	1	2	1	1	1	1	1
		3	3	3	2	3	2	2	2	4	2	3	3	2	4	2	2	2	4	2	3	4	2	4	4	4	4	2	1	2	1	1	1	1	1
		1	3	3	2	3	2	2	2	4	2	3	3	2	4	2	2	2	4	2	3	4	2	4	4	4	4	2	1	2	1	1	1	1	1
		3	3	3	2	3	2	2	2	4	3	3	3	2	4	2	2	2	5	2	3	4	2	4	4	4	4	2	1	2	1	1	1	1	1
		4	4	3	2	3	2	2	3	4	3	4	4	4	3	2	2	4	3	2	4	3	3	4	3	2	4	1	1	2	2	3	2	3	2
		3	3	3	2	3	2	3	2	3	5	2	4	2	2	2	3	2	3	2	4	2	3	2	4	2	3	2	1	2	1	2	1	2	1
		3	3	3	2	3	2	3	4	4	3	4	2	3	2	2	2	2	4	2	2	4	3	4	5	5	4	2	2	3	3	3	3	3	3
		1	4	3	2	3	2	4	3	5	2	3	1	2	1	1	2	2	3	2	1	2	1	2	3	2	1	2	1	3	2	1	2	1	1
		1	4	3	2	3	3	1	3	1	4	2	4	2	4	2	4	2	3	1	3	2	4	3	2	3	2	2	1	3	2	1	2	1	1
		1	3	3	2	3	3	2	2	3	3	3	4	3	3	2	3	3	3	2	3	4	3	4	4	4	4	3	1	3	3	3	3	3	3
		3	3	3	2	3	3	2	3	2	3	2	3	2	3	3	3	3	2	3	2	2	3	3	2	3	3	2	1	1	1	2	2	1	1
		3	1	3	2	3	3	2	3	3	4	3	4	3	4	3	3	3	3	3	4	4	3	4	3	4	2	1	3	3	1	2	1	3	3
		3	1	3	2	3	3	3	1	5	4	4	4	4	3	3	4	2	3	2	3	4	2	2	4	4	4	3	3	3	3	3	1	1	3
		1	4	3	2	3	3	3	2	3	2	2	3	2	3	3	3	3	2	2	4	3	3	3	4	4	4	2	1	1	1	1	3	2	3
		3	3	3	2	3	3	3	2	3	4	3	4	5	4	2	4	4	2	2	3	3	2	3	3	3	2	3	3	2	1	1	3	1	1
		3	1	3	2	3	3	3	2	4	4	3	4	3	3	2	3	3	2	3	4	4	3	4	4	4	4	1	3	1	1	1	1	1	3
		3	4	3	2	3	3	3	2	5	3	3	4	4	4	1	1	2	4	2	4	4	2	5	5	5	5	3	1	1	1	1	1	2	2
		1	3	3	2	3	3	3	4	4	5	4	5	5	5	1	2	2	4	2	3	4	3	4	4	5	5	2	3	3	1	1	1	1	3
		1	1	3	2	3	3	4	4	3	3	5	3	3	4	3	3	2	4	3	4	5	2	2	2	2	2	2	3	2	2	2	2	1	1
		3	3	3	2	3	4	1	2	3	4	1	2	3	5	3	4	1	3	5	4	3	2	1	2	3	4	3	3	3	2	3	2	2	3
		3	3	3	2	3	4	2	3	1	4	5	3	2	3	4	1	2	3	3	3	4	4	3	3	3	3	3	3	3	3	3	3	3	3
		1	1	3	2	3	4	3	3	2	3	2	3	3	2	3	3	4	3	3	3	3	4	4	4	4	4	1	3	1	2	1	1	1	3
		3	1	3	2	3	4	3	3	4	3	4	3	3	4	3	2	4	3	3	4	3	4	3	4	2	4	2	1	2	1	1	1	1	2
		3	4	3	2	3	4	4	3	4	3	3	4	3	4	4	4	4	3	4	3	4	4	4	3	4	4	2	1	2	1	3	1	1	1
		4	1	3	2	3	4	5	5	4	3	2	1	2	3	4	5	2	3	4	3	4	4	3	4	3	4	1	2	3	3	2	1	2	2
		1	1	3	2	4	2	3	4	2	3	3	4	3	2	4	3	3	4	2	3	3	4	2	3	4	3	1	2	3	1	2	2	1	3
		1	1	3	2	4	3	2	3	3	4	2	3	3	3	4	2	3	3	3	3	4	2	3	3	4	4	1	2	1	1	1	1	1	3
		3	1	3	2	4	3	2	4	2	3	5	3	3	3	3	2	2	4	3	2	4	4	4	4	4	4	3	2	1	1	1	1	1	1
		3	3	3	2	4	3	2	4	3	4	2	4	3	3	4	4	4	3	4	3	4	3	3	4	4	4	2	1	2	1	3	1	1	1
		3	1	3	2	4	3	2	4	3	4	3	2	4	3	3	2	3	3	4	3	2	4	4	4	4	4	2	1	1	1	1	3	3	3
		1	3	3	2	4	3	2	4	3	4	3	3	3	3	3	3	2	4	3	3	2	3	4	3	3	3	3	2	3	2	3	3	1	1
		3	3	3	2	4	3	3	3	4	3	4	4	4	3	4	3	3	2	5	4	3	4	3	4	4	3	3	3	3	2	2	2	1	1
		3	1	3	2	4	3	3	4	3	4	3	2	3	3	2	3	3	3	3	2	4	4	4	4	4	4	1	2	1	1	1	1	1	3
		1	4	3	2	4	4	3	2	1	5	4	3	4	1	5	5	3	2	4	2	4	5	2	3	3	1	1	2	3	1	2	2	1	3
		3	4	3	2	4	5	5	3	4	3	2	3	3	4	4	2	4	3	2	5	4	4	3	2	1	3	3	1	2	3	1	2	2	2
		3	3	3	3	1	1	1	2	3	4	4	4	4	4	1	3	2	3	2	3	2	3	3	3	3	3	2	1	2	1	1	1	1	1
		1	3	3	3	1	2	2	2	2	2	3	3	3	3	2	4	3	2	2	2	4	3	4	4	4	4	3	2	1	1	3	3	3	3
		1	4	3	3	1	3	2	3	3	3	3	3	3	3	3	3	3	3	3	3	3	3	3	3	3	3	3	3	3	3	3	3	3	3
		3	4	3	3	1	3	3	2	4	3	4	2	3	2	2	2	2	4	2	2	4	3	4	4	4	3	2	3	3	1	1	1	1	1
		1	4	3	3	2	1	2	2	2	3	2	1	2	3	2	1	1	2	2	2	3	2	2	2	1	2	2	2	2	2	2	1	1	1
		1	3	3	3	2	1	3	2	3	3	3	4	4	2	2	4	4	2	2	4	4	2	4	4	5	5	2	1	2	1	1	3	1	3
		1	3	3	3	2	2	1	1	3	3	3	3	3	3	3	3	2	3	2	4	4	2	4	4	4	4	3	2	1	1	1	3	3	1
		3	4	3	3	2	2	2	1	4	4	4	4	4	2	2	4	4	2	2	4	4	3	4	4	4	4	2	3	3	1	1	1	3	1
		3	3	3	3	2	2	2	2	2	2	2	2	2	2	2	2	2	3	2	3	3	3	3	3	3	3	2	1	2	1	1	1	1	2
		3	3	3	3	2	2	2	2	2	2	2	2	2	2	2	2	3	4	4	4	4	4	4	4	4	4	2	1	1	1	1	1	1	1
		3	1	3	3	2	2	2	2	2	2	2	2	2	3	3	3	3	2	2	2	2	3	3	4	2	3	2	3	2	3	2	3	1	1
		3	3	3	3	2	2	2	2	2	3	2	2	2	2	2	2	2	3	2	3	3	3	3	3	3	3	2	1	2	1	1	1	1	2
		3	3	3	3	2	2	2	2	2	3	2	2	2	2	2	2	2	3	2	3	3	3	3	3	3	3	2	1	2	1	1	1	1	2
		3	3	3	3	2	2	2	2	2	3	2	3	3	2	2	4	3	2	2	4	2	4	2	2	2	2	2	1	2	1	1	1	1	1
		1	3	3	3	2	2	2	2	2	3	3	3	3	2	2	4	4	2	4	4	3	4	4	4	4	4	1	1	1	1	1	1	1	1
		1	1	3	3	2	2	2	2	2	3	3	3	4	3	3	3	3	3	2	2	3	3	4	3	3	4	3	3	3	3	3	3	3	3
		3	3	3	3	2	2	2	2	3	3	3	2	3	3	2	2	2	3	2	3	4	2	4	4	3	2	2	1	3	1	1	1	3	3
		1	3	3	3	2	2	2	2	3	3	3	3	3	2	2	4	4	2	3	4	4	3	4	3	4	4	3	3	3	1	1	1	3	1
		1	3	3	3	2	2	2	2	3	3	3	3	4	4	3	2	2	3	2	4	4	2	4	4	4	4	3	3	3	1	1	3	3	1
		3	1	3	3	2	2	2	2	3	3	3	4	3	4	2	3	3	3	2	2	3	3	4	4	4	3	2	1	3	1	1	1	3	3
		3	1	3	3	2	2	2	2	4	3	3	4	3	4	2	3	3	3	2	3	4	3	4	4	4	4	3	3	3	3	3	3	1	3
		3	4	3	3	2	2	2	2	4	3	3	4	4	4	2	3	2	4	2	2	4	4	4	4	4	4	2	1	2	1	1	1	1	1
		1	4	3	3	2	2	2	2	4	4	3	4	3	4	1	3	3	2	2	3	4	2	4	4	4	4	2	3	3	1	1	3	3	3
		1	3	3	3	2	2	2	2	4	4	4	4	3	4	2	4	4	2	2	4	5	2	4	4	4	3	3	1	2	1	1	1	2	3
		3	3	3	3	2	2	2	3	3	3	3	3	3	3	3	3	3	3	3	3	3	3	3	3	3	3	3	3	3	3	3	3	3	3
		1	4	3	3	2	2	2	3	4	4	4	3	3	2	2	2	2	4	2	2	5	2	4	4	4	3	3	2	2	1	1	3	1	3
		3	3	3	3	2	2	3	3	3	2	1	1	2	3	3	3	2	3	3	3	2	1	2	3	3	4	1	1	1	1	1	2	2	2
		1	4	3	3	2	2	3	3	3	3	3	2	2	3	3	3	3	3	3	2	3	4	3	3	3	3	3	3	1	1	1	1	3	3
		3	3	3	3	2	2	3	3	3	3	5	4	3	4	4	3	3	3	2	4	4	3	4	4	3	2	1	3	3	3	3	3	1	1
		1	1	3	3	2	2	3	3	4	4	4	3	3	4	2	3	3	2	2	4	4	3	4	4	4	3	1	2	1	1	1	1	1	3
		1	3	3	3	2	2	3	4	4	4	4	2	3	2	2	2	2	4	2	2	4	2	4	4	4	4	2	3	2	1	1	1	1	1
		3	1	3	3	2	3	1	1	2	3	3	2	2	2	3	3	3	3	4	4	3	5	4	3	4	4	2	1	3	1	1	1	3	3
		3	3	3	3	2	3	2	1	2	2	2	2	1	1	4	4	4	3	4	4	4	4	4	3	4	4	3	1	3	1	1	3	3	3
		3	1	3	3	2	3	2	2	4	4	4	4	3	3	4	4	3	3	4	3	3	4	4	4	4	4	2	1	2	1	2	2	1	1
		3	3	3	3	2	3	2	3	4	3	3	4	4	4	3	3	3	3	3	4	4	4	3	3	3	4	2	1	1	1	1	1	3	3
		1	1	3	3	2	3	2	3	4	4	3	4	4	3	3	3	3	1	1	4	3	4	4	4	4	4	3	3	3	1	1	1	1	3
		3	3	3	3	2	3	3	2	2	2	2	3	2	3	2	4	4	2	4	4	2	3	4	2	2	3	2	3	3	3	1	3	3	3
		1	3	3	3	2	3	3	2	3	2	2	2	3	4	2	4	2	4	4	2	4	4	4	4	4	4	2	1	2	1	1	1	1	1
		3	4	3	3	2	3	3	2	3	2	3	3	3	3	3	3	3	2	3	3	3	3	3	3	4	3	3	1	3	1	1	3	3	3
		3	3	3	3	2	3	3	2	3	3	3	2	3	3	2	2	3	3	3	4	3	4	3	3	3	4	2	3	3	1	1	1	3	3
		1	3	3	3	2	3	3	2	3	3	3	3	3	3	3	3	3	3	3	4	4	4	4	4	4	3	3	1	3	1	1	3	3	3
		1	3	3	3	2	3	3	2	3	3	3	3	3	3	3	3	3	3	3	5	4	3	4	4	4	4	3	1	1	3	3	3	1	3
		1	3	3	3	2	3	3	2	3	4	4	2	3	2	2	2	2	4	2	2	4	2	4	4	4	4	2	3	2	1	1	1	1	1
		1	1	3	3	2	3	3	3	3	2	3	4	3	4	2	3	3	3	2	3	4	3	4	4	4	4	2	1	2	1	1	1	1	1
		3	1	3	3	2	3	3	3	3	3	3	3	3	3	3	3	3	3	3	4	3	4	3	3	3	3	3	3	3	3	3	3	3	3
		1	3	3	3	2	3	3	3	4	3	3	2	3	2	2	2	2	4	2	2	4	2	4	4	4	4	2	3	3	1	1	1	1	1
		1	3	3	3	2	3	3	3	4	3	3	4	3	4	2	2	2	3	2	2	4	2	4	4	4	3	2	2	2	1	1	3	3	3
		3	4	3	3	2	3	3	3	4	4	4	2	3	2	2	2	2	4	2	2	4	2	4	4	4	4	2	3	2	1	1	1	1	1
		3	3	3	3	2	3	3	3	4	4	4	2	4	3	3	3	4	2	2	4	4	4	4	4	5	5	3	3	1	1	3	3	3	3
		1	3	3	3	2	3	3	4	4	4	4	2	3	2	2	2	2	4	2	2	4	2	4	4	4	4	2	3	2	1	1	1	1	1
		1	3	3	3	2	3	3	4	4	4	4	2	4	2	2	2	2	4	2	2	4	2	4	4	4	4	2	1	2	1	1	1	1	1
		3	3	3	3	2	3	4	2	1	2	2	2	3	2	2	5	4	2	3	4	2	5	3	3	2	2	3	2	3	1	1	3	3	1
		3	1	3	3	2	3	4	2	2	2	2	3	2	1	2	2	5	1	4	4	3	5	1	5	1	2	3	1	1	1	1	1	1	3
		1	4	3	3	2	4	2	2	2	3	2	3	2	4	2	3	4	2	4	3	3	4	2	3	2	5	1	3	2	3	1	1	2	3
		3	3	3	3	2	4	2	2	4	4	4	4	4	4	2	2	3	3	2	4	3	3	3	4	4	4	3	2	1	1	3	3	3	3
		3	1	3	3	2	4	2	3	2	3	2	4	2	3	2	3	2	3	2	5	2	4	2	3	4	3	2	2	2	3	1	2	1	3
		3	1	3	3	2	4	2	4	2	3	3	2	3	4	2	4	3	3	3	3	2	2	4	4	4	4	1	3	3	3	1	2	2	3
		3	1	3	3	2	4	3	2	3	2	3	3	3	3	3	3	3	3	3	3	4	4	4	4	4	4	2	2	2	2	2	1	2	3
		3	4	3	3	2	4	4	4	4	5	4	4	3	3	4	2	2	4	2	2	3	4	4	4	4	4	2	3	2	1	1	1	1	1
		3	1	3	3	3	2	2	2	4	4	4	4	3	3	3	3	3	3	3	3	4	4	4	4	4	4	2	1	1	1	1	1	1	1
		1	4	3	3	3	2	2	3	4	5	3	3	3	3	2	3	3	3	2	3	5	4	5	5	5	5	2	1	1	1	1	2	1	1
		3	3	3	3	3	2	3	2	3	3	3	2	2	2	1	2	2	3	2	4	3	4	3	2	4	3	3	3	2	1	1	1	1	3
		1	3	3	3	3	2	3	3	3	3	3	2	3	3	2	2	3	2	3	3	3	2	3	3	3	4	1	2	1	1	2	2	2	2
		1	4	3	3	3	2	3	3	3	3	3	3	3	2	3	3	3	2	4	4	4	3	3	3	3	3	3	3	3	3	2	3	1	3
		1	4	3	3	3	2	3	3	3	3	4	3	4	3	2	3	3	4	2	3	4	3	4	4	4	3	3	1	3	1	1	3	3	3
		3	3	3	3	3	2	3	3	3	4	3	4	3	4	3	4	2	4	3	4	3	3	4	2	3	3	2	2	1	1	2	2	1	1
		1	4	3	3	3	2	3	3	5	5	5	3	3	3	1	3	3	4	3	3	5	3	5	5	5	5	3	1	1	1	1	2	1	1
		1	4	3	3	3	2	4	2	1	4	5	3	3	2	3	4	3	2	4	2	4	2	4	2	4	2	2	1	2	1	2	3	2	1
		3	4	3	3	3	3	2	1	5	3	3	1	4	5	2	4	2	4	2	4	4	2	4	4	4	4	2	2	2	1	1	1	1	1
		3	3	3	3	3	3	2	2	2	4	4	4	4	3	3	2	2	3	3	4	3	3	4	3	4	4	1	1	1	1	1	1	1	1
		1	3	3	3	3	3	2	2	4	3	3	2	2	2	2	3	3	3	3	2	4	3	4	4	4	4	3	3	2	1	1	1	3	1
		1	4	3	3	3	3	2	2	4	4	4	4	4	4	2	4	4	2	2	4	4	4	4	4	4	4	2	3	3	3	2	1	1	3
		3	4	3	3	3	3	2	3	3	3	3	3	3	3	3	3	3	3	3	3	3	3	3	3	3	3	3	1	1	1	1	3	3	3
		3	3	3	3	3	3	2	4	3	3	2	4	4	4	2	2	2	4	2	3	4	3	4	4	4	4	2	1	3	1	1	3	1	1
		1	3	3	3	3	3	3	1	4	4	4	3	5	2	2	3	3	2	2	4	4	3	4	4	4	4	3	1	1	2	1	1	1	1
		3	3	3	3	3	3	3	2	2	2	2	2	2	2	2	2	3	2	2	2	2	4	4	4	4	4	2	1	2	1	1	1	1	1
		1	4	3	3	3	3	3	2	2	2	2	2	2	2	2	2	3	2	2	4	2	2	2	2	2	3	2	1	2	1	1	1	1	1
		1	3	3	3	3	3	3	2	2	2	4	2	2	2	4	2	2	3	2	3	3	3	3	2	3	3	2	1	2	1	1	1	1	1
		3	1	3	3	3	3	3	2	2	3	3	3	2	3	3	3	3	2	3	5	3	5	3	3	3	2	3	3	1	1	1	1	1	3
		3	3	3	3	3	3	3	2	2	4	2	4	4	4	2	2	2	4	2	2	4	2	4	4	4	4	2	1	2	1	1	3	1	1
		3	3	3	3	3	3	3	2	3	3	2	4	2	4	2	2	2	4	2	2	4	4	4	4	4	4	2	2	2	1	1	3	1	1
		3	1	3	3	3	3	3	2	3	3	3	2	2	3	2	3	3	3	3	3	4	4	4	3	4	4	3	3	3	1	3	3	3	3
		1	3	3	3	3	3	3	2	3	3	3	3	3	3	3	3	3	3	3	3	5	5	5	5	5	5	3	3	3	3	3	3	3	3
		3	3	3	3	3	3	3	2	3	3	3	3	3	4	2	3	3	4	2	4	4	3	4	4	5	5	3	3	3	1	1	1	1	1
		1	3	3	3	3	3	3	2	3	3	3	3	4	4	4	4	3	3	3	3	3	3	3	3	3	3	1	1	1	2	2	2	2	2
		1	3	3	3	3	3	3	2	3	4	4	2	4	2	4	2	2	4	2	4	2	4	2	4	4	2	2	1	2	1	1	1	1	1
		3	4	3	3	3	3	3	2	4	2	2	4	3	4	2	3	2	3	2	2	4	2	5	5	4	5	1	1	2	1	1	1	1	1
		3	3	3	3	3	3	3	2	4	2	3	2	3	4	2	4	4	2	2	4	4	2	4	4	4	4	3	1	3	1	1	3	3	3
		3	1	3	3	3	3	3	2	4	3	3	3	3	3	2	3	3	3	2	3	3	3	3	3	4	4	3	3	3	3	3	3	1	3
		1	4	3	3	3	3	3	2	4	4	4	3	5	2	2	3	3	2	2	4	4	3	4	4	4	4	3	1	1	2	1	1	1	1
		1	3	3	3	3	3	3	2	4	4	4	3	5	2	2	3	3	2	2	4	4	3	4	4	4	4	3	1	1	2	1	1	1	1
		3	3	3	3	3	3	3	2	4	4	4	3	5	2	2	3	3	2	2	4	4	3	4	4	4	4	3	1	1	2	1	1	1	1
		1	4	3	3	3	3	3	2	4	4	4	3	5	2	2	3	3	2	2	4	4	3	4	4	4	4	3	1	1	2	1	1	1	1
		3	3	3	3	3	3	3	2	4	4	4	3	5	2	2	3	3	2	2	4	4	3	4	4	4	4	3	1	2	1	1	1	1	1
		3	3	3	3	3	3	3	2	4	4	4	4	4	3	2	2	2	4	2	3	4	2	4	4	4	4	2	1	3	1	2	2	1	1
		3	1	3	3	3	3	3	2	4	5	5	5	3	5	2	3	3	4	2	3	4	3	4	4	5	5	3	1	3	1	1	1	1	1
		1	3	3	3	3	3	3	2	5	5	5	3	3	3	2	3	3	3	3	3	3	3	4	4	4	4	3	3	3	1	1	1	3	3
		3	3	3	3	3	3	3	3	1	3	4	5	5	5	1	2	3	3	2	4	5	3	4	4	4	5	3	2	2	1	1	3	1	3
		3	3	3	3	3	3	3	3	2	2	2	2	2	2	2	2	3	2	2	4	4	4	4	4	4	4	2	1	2	1	1	1	1	1
		3	3	3	3	3	3	3	3	2	2	2	2	2	2	2	2	3	3	3	3	3	4	4	4	4	4	2	1	2	1	1	1	1	1
		3	3	3	3	3	3	3	3	2	2	3	2	3	2	2	4	2	3	2	3	3	4	4	4	4	4	2	1	2	1	1	1	1	1
		3	4	3	3	3	3	3	3	3	2	2	2	3	3	3	3	3	2	3	3	3	3	3	3	3	3	3	1	3	3	3	3	3	3
		3	1	3	3	3	3	3	3	3	2	2	4	3	4	2	2	2	4	2	1	4	2	5	5	5	5	2	2	2	1	1	1	1	1
		3	1	3	3	3	3	3	3	3	2	3	3	3	3	2	2	2	3	2	2	4	2	4	4	4	4	3	2	2	1	1	1	1	1
		1	4	3	3	3	3	3	3	3	2	4	3	3	3	3	3	3	3	3	3	3	3	3	3	3	3	3	3	3	3	3	3	3	3
		3	3	3	3	3	3	3	3	3	3	3	1	3	2	1	1	1	3	1	1	5	2	5	5	5	5	3	3	3	1	1	2	1	1
		3	3	3	3	3	3	3	3	3	3	3	1	3	3	2	2	2	3	2	3	4	3	4	4	4	3	3	1	2	1	1	1	1	3
		1	3	3	3	3	3	3	3	3	3	3	2	2	4	4	1	3	3	4	3	5	3	3	3	4	3	3	3	3	2	3	1	1	3
		3	3	3	3	3	3	3	3	3	3	3	2	3	2	2	4	4	2	2	4	2	2	5	5	5	5	2	2	2	1	3	3	1	3
		3	3	3	3	3	3	3	3	3	3	3	2	3	3	1	1	1	4	2	2	5	2	5	5	5	5	3	2	2	1	1	3	1	1
		3	3	3	3	3	3	3	3	3	3	3	2	3	3	2	4	4	2	4	3	3	3	3	3	3	3	1	3	3	3	3	3	3	3
		3	1	3	3	3	3	3	3	3	3	3	2	4	4	4	4	3	3	3	3	4	4	3	5	5	3	3	3	3	3	2	2	2	2
		3	3	3	3	3	3	3	3	3	3	3	3	3	3	1	1	1	3	1	1	5	2	5	5	5	5	3	3	3	1	1	1	1	1
		3	3	3	3	3	3	3	3	3	3	3	3	3	3	2	2	2	3	2	2	5	2	4	5	5	5	3	2	2	1	1	3	1	1
		3	3	3	3	3	3	3	3	3	3	3	3	3	3	2	2	2	4	2	2	4	2	4	4	4	4	3	3	3	1	1	3	1	1
		3	1	3	3	3	3	3	3	3	3	3	3	3	3	2	2	3	3	2	4	4	4	4	4	4	4	3	3	3	3	3	3	3	3
		3	4	3	3	3	3	3	3	3	3	3	3	3	3	2	2	3	3	3	3	3	3	3	3	3	3	2	2	2	1	1	1	1	1
		3	3	3	3	3	3	3	3	3	3	3	3	3	3	2	3	3	3	3	3	3	3	3	3	3	3	2	2	2	1	1	3	1	1
		3	3	3	3	3	3	3	3	3	3	3	3	3	3	2	4	3	3	2	3	3	3	4	4	4	4	2	1	2	2	2	1	2	3
		3	3	3	3	3	3	3	3	3	3	3	3	3	3	3	3	2	3	2	2	4	2	4	4	4	4	3	2	3	1	1	3	1	1
		3	4	3	3	3	3	3	3	3	3	3	3	3	3	3	3	2	3	2	2	4	2	4	4	4	4	3	3	3	1	1	3	1	1
		3	3	3	3	3	3	3	3	3	3	3	3	3	3	3	3	2	3	2	2	4	2	4	4	4	5	3	2	2	1	1	1	1	1
		3	3	3	3	3	3	3	3	3	3	3	3	3	3	3	3	2	3	2	2	4	2	4	4	5	4	3	3	3	3	3	3	1	1
		3	1	3	3	3	3	3	3	3	3	3	3	3	3	3	3	2	3	2	2	4	2	4	4	5	5	3	2	2	1	1	3	1	1
		1	3	3	3	3	3	3	3	3	3	3	3	3	3	3	3	2	3	2	3	3	3	3	4	4	5	2	1	3	3	1	1	3	3
		1	1	3	3	3	3	3	3	3	3	3	3	3	3	3	3	3	2	3	2	4	4	4	4	4	4	1	2	1	1	1	1	1	1
		3	3	3	3	3	3	3	3	3	3	3	3	3	3	3	3	3	3	2	3	4	4	4	4	4	3	3	3	2	3	2	1	3	2
		3	3	3	3	3	3	3	3	3	3	3	3	3	3	3	3	3	3	3	3	3	3	3	3	3	3	1	1	2	2	2	3	2	3
		3	3	3	3	3	3	3	3	3	3	3	3	3	3	3	3	3	3	3	3	3	3	3	3	3	3	2	1	3	3	3	2	3	2
		3	4	3	3	3	3	3	3	3	3	3	3	3	3	3	3	3	3	3	3	3	3	3	3	3	3	2	2	2	2	2	2	2	2
		3	3	3	3	3	3	3	3	3	3	3	3	3	3	3	3	3	3	3	3	3	3	3	3	3	3	2	2	2	2	2	3	3	3
		3	3	3	3	3	3	3	3	3	3	3	3	3	3	3	3	3	3	3	3	3	3	3	3	3	3	2	2	2	2	2	3	3	3
		3	3	3	3	3	3	3	3	3	3	3	3	3	3	3	3	3	3	3	3	3	3	3	3	3	3	2	2	2	2	3	3	3	3
		3	3	3	3	3	3	3	3	3	3	3	3	3	3	3	3	3	3	3	3	3	3	3	3	3	3	2	2	2	3	3	3	3	3
		3	3	3	3	3	3	3	3	3	3	3	3	3	3	3	3	3	3	3	3	3	3	3	3	3	3	2	2	2	3	3	3	3	3
		3	4	3	3	3	3	3	3	3	3	3	3	3	3	3	3	3	3	3	3	3	3	3	3	3	3	3	1	1	1	1	1	1	3
		3	3	3	3	3	3	3	3	3	3	3	3	3	3	3	3	3	3	3	3	3	3	3	3	3	3	3	1	3	1	3	3	3	3
		3	3	3	3	3	3	3	3	3	3	3	3	3	3	3	3	3	3	3	3	3	3	3	3	3	3	3	3	2	1	1	3	3	3
		4	3	3	3	3	3	3	3	3	3	3	3	3	3	3	3	3	3	3	3	3	3	3	3	3	3	3	3	3	3	2	2	2	2
		1	1	3	3	3	3	3	3	3	3	3	3	3	3	3	3	3	3	3	3	3	3	3	3	3	3	3	3	3	3	2	2	2	2
		3	3	3	3	3	3	3	3	3	3	3	3	3	3	3	3	3	3	3	3	3	3	3	3	3	3	3	3	3	3	3	3	1	1
		1	3	3	3	3	3	3	3	3	3	3	3	3	3	3	3	3	3	3	3	3	3	3	3	3	3	3	3	3	3	3	3	3	3
		1	3	3	3	3	3	3	3	3	3	3	3	3	3	3	3	3	3	3	3	3	3	3	3	3	3	3	3	3	3	3	3	3	3
		3	3	3	3	3	3	3	3	3	3	3	3	3	3	3	3	3	3	3	3	3	3	3	3	3	3	3	3	3	3	3	3	3	3
		1	1	3	3	3	3	3	3	3	3	3	3	3	3	3	3	3	3	3	3	3	3	3	3	3	3	3	3	3	3	3	3	3	3
		1	1	3	3	3	3	3	3	3	3	3	3	3	3	3	3	3	3	3	3	3	3	3	3	3	3	3	3	3	3	3	3	3	3
		3	4	3	3	3	3	3	3	3	3	3	3	3	3	3	3	3	3	3	3	3	3	3	3	3	3	3	3	3	3	3	3	3	3
		1	3	3	3	3	3	3	3	3	3	3	3	3	3	3	3	3	3	3	3	3	3	3	3	3	3	3	3	3	3	3	3	3	3
		3	1	3	3	3	3	3	3	3	3	3	3	3	3	3	3	3	3	3	3	3	3	3	3	3	3	3	3	3	3	3	3	3	3
		3	3	3	3	3	3	3	3	3	3	3	3	3	3	3	3	3	3	3	3	3	3	3	3	3	3	3	3	3	3	3	3	3	3
		1	3	3	3	3	3	3	3	3	3	3	3	3	3	3	3	3	3	3	3	3	3	3	3	3	3	3	3	3	3	3	3	3	3
		1	3	3	3	3	3	3	3	3	3	3	3	3	3	3	3	3	3	3	3	3	3	3	3	3	3	3	3	3	3	3	3	3	3
		1	3	3	3	3	3	3	3	3	3	3	3	3	3	3	3	3	3	3	3	3	3	3	3	3	3	3	3	3	3	3	3	3	3
		3	3	3	3	3	3	3	3	3	3	3	3	3	3	3	3	3	3	3	3	3	3	3	3	3	3	3	3	3	3	3	3	3	3
		3	1	3	3	3	3	3	3	3	3	3	3	3	3	3	3	3	3	3	3	3	3	3	3	3	3	3	3	3	3	3	3	3	3
		3	1	3	3	3	3	3	3	3	3	3	3	3	3	3	3	3	3	3	3	3	3	3	3	3	3	3	3	3	3	3	3	3	3
		3	1	3	3	3	3	3	3	3	3	3	3	3	3	3	3	3	3	3	3	3	3	3	3	3	3	3	3	3	3	3	3	3	3
		1	3	3	3	3	3	3	3	3	3	3	3	3	3	3	3	3	3	3	3	3	3	3	3	3	3	3	3	3	3	3	3	3	3
		3	4	3	3	3	3	3	3	3	3	3	3	3	3	3	3	3	3	3	3	3	3	3	3	3	3	3	3	3	3	3	3	3	3
		3	3	3	3	3	3	3	3	3	3	3	3	3	3	3	3	3	3	3	3	3	3	3	4	4	4	2	1	1	1	1	1	1	1
		1	3	3	3	3	3	3	3	3	3	3	3	3	3	3	3	3	3	3	3	3	4	4	4	4	4	2	2	1	1	1	1	2	2
		3	3	3	3	3	3	3	3	3	3	3	3	3	3	3	3	3	3	3	3	4	3	4	4	4	4	3	2	2	1	1	1	1	1
		1	3	3	3	3	3	3	3	3	3	3	3	3	3	3	3	3	3	3	3	4	4	4	4	4	4	3	3	3	3	3	3	1	1
		3	1	3	3	3	3	3	3	3	3	3	3	3	3	3	3	3	3	3	3	4	4	4	4	4	4	3	3	3	3	3	3	3	3
		3	3	3	3	3	3	3	3	3	3	3	3	3	3	3	3	3	3	3	4	4	4	4	4	4	4	3	3	3	3	3	3	3	3
		3	1	3	3	3	3	3	3	3	3	3	3	3	4	1	3	3	3	3	3	3	3	3	3	3	3	3	3	3	3	3	3	3	3
		3	4	3	3	3	3	3	3	3	3	3	3	3	4	3	2	2	3	3	3	4	3	4	4	4	4	2	1	2	1	1	1	1	1
		3	3	3	3	3	3	3	3	3	3	3	3	4	1	1	1	2	3	2	2	4	2	4	4	4	4	3	2	3	1	1	1	1	1
		3	3	3	3	3	3	3	3	3	3	3	3	4	4	4	3	3	3	2	4	3	4	4	3	5	4	3	3	3	1	1	1	3	3
		3	3	3	3	3	3	3	3	3	3	3	3	5	4	2	4	4	2	2	4	4	4	4	4	5	5	3	3	3	3	3	3	3	3
		1	1	3	3	3	3	3	3	3	3	3	5	3	4	1	3	4	2	2	4	4	3	4	4	4	4	1	2	1	1	1	1	1	3
		3	4	3	3	3	3	3	3	3	3	4	4	3	3	3	2	2	3	3	3	4	3	4	4	4	4	2	1	2	1	1	1	1	1
		1	1	3	3	3	3	3	3	3	3	4	4	3	3	3	2	2	3	3	4	3	4	4	4	4	4	2	1	2	1	2	1	1	3
		1	4	3	3	3	3	3	3	3	3	4	4	4	3	2	3	3	4	2	3	4	3	4	4	4	3	3	1	3	1	1	3	3	3
		3	3	3	3	3	3	3	3	3	3	4	4	4	4	1	4	4	2	4	4	4	4	4	4	4	4	3	1	3	3	1	1	3	3
		4	4	3	3	3	3	3	3	3	4	4	3	3	3	3	3	2	4	1	3	4	1	4	5	5	3	3	3	3	3	3	3	3	3
		3	3	3	3	3	3	3	3	3	4	4	4	4	5	2	2	2	4	2	3	4	3	4	4	4	4	2	1	2	1	1	1	1	1
		3	1	3	3	3	3	3	3	4	2	2	4	3	4	2	2	2	4	2	1	5	2	5	5	5	5	2	1	2	1	1	1	1	1
		3	3	3	3	3	3	3	3	4	2	4	3	3	3	4	2	3	2	4	3	2	4	3	2	4	3	2	1	2	3	3	2	1	2
		3	3	3	3	3	3	3	3	4	3	2	2	4	2	2	2	2	3	2	3	4	2	4	4	4	4	2	1	2	1	1	1	1	1
		3	3	3	3	3	3	3	3	4	3	3	3	3	3	2	2	2	3	2	3	4	3	3	3	3	3	2	1	2	1	1	1	3	3
		3	1	3	3	3	3	3	3	4	3	3	4	3	4	2	3	3	4	2	3	4	3	4	4	4	4	2	3	3	1	1	1	1	3
		3	3	3	3	3	3	3	3	4	3	4	1	3	2	2	4	4	1	4	4	3	3	3	3	3	3	3	1	3	1	1	3	3	3
		3	1	3	3	3	3	3	3	4	4	3	4	3	4	2	5	4	2	2	2	3	3	3	3	4	4	2	3	1	1	1	1	1	3
		1	3	3	3	3	3	3	3	4	4	4	4	3	3	3	2	2	4	2	4	3	3	3	3	3	3	3	3	3	3	3	3	3	3
		3	3	3	3	3	3	3	3	4	4	4	4	3	4	2	2	2	4	2	2	4	2	4	4	5	4	3	3	2	3	3	3	3	3
		3	1	3	3	3	3	3	3	4	4	4	4	3	4	2	3	4	3	3	4	2	3	4	2	3	4	1	2	3	2	2	3	1	3
		3	4	3	3	3	3	3	3	4	4	4	4	4	4	4	4	3	3	3	3	3	3	3	3	3	3	1	1	1	1	1	1	1	1
		1	3	3	3	3	3	3	3	4	4	4	4	4	4	4	4	3	3	3	3	3	3	3	3	3	3	1	1	1	1	2	1	1	1
		3	3	3	3	3	3	3	3	4	4	4	5	3	5	2	2	2	4	2	3	4	2	4	4	4	4	2	1	2	1	1	1	1	1
		3	3	3	3	3	3	3	3	5	5	4	5	4	4	2	3	3	4	2	3	4	3	4	4	4	4	2	3	3	1	1	1	1	3
		1	3	3	3	3	3	3	3	5	5	5	3	4	3	4	4	3	4	2	4	3	3	5	5	5	5	2	1	1	1	2	2	1	1
		3	3	3	3	3	3	3	3	5	5	5	5	5	5	2	2	2	4	2	2	4	2	4	4	4	4	2	2	2	1	1	1	1	1
		4	3	3	3	3	3	3	3	5	5	5	5	5	5	5	3	3	3	3	3	4	5	4	5	4	5	3	2	2	3	2	3	2	3
		1	1	3	3	3	3	3	4	3	2	2	3	3	3	2	4	3	2	3	3	4	3	4	3	3	3	2	2	2	3	3	3	3	3
		1	3	3	3	3	3	3	4	4	3	3	4	3	3	3	4	3	2	4	3	4	3	4	3	4	3	2	2	2	3	3	1	3	3
		1	4	3	3	3	3	3	4	4	4	4	4	4	4	4	2	2	4	2	3	4	3	4	4	4	4	2	1	2	1	1	1	1	1
		3	1	3	3	3	3	3	4	4	4	4	4	4	5	3	2	2	4	2	3	4	3	4	4	4	4	2	1	2	1	1	1	1	1
		3	1	3	3	3	3	3	5	2	3	3	3	3	2	2	2	2	3	2	2	3	2	3	3	3	3	3	3	3	1	1	1	1	1
		4		3	3	3	3	3	5	4	2	2	5	5	4	2	2	2	4	2	2	4	4	4	4	4	4	2	2	2	3	1	2	1	1
		1	4	3	3	3	3	4	3	4	3	3	3	3	2	2	2	2	4	2	2	3	3	4	4	4	4	2	3	3	3	3	3	3	3
		1	3	3	3	3	3	4	4	3	3	3	3	3	3	1	3	2	3	2	3	4	2	4	4	4	4	3	3	3	1	3	3	1	3
		3	1	3	3	3	3	4	4	3	3	4	2	2	2	2	2	3	2	3	3	3	3	4	2	4	4	3	2	2	1	2	3	2	1
		1	3	3	3	3	3	4	4	3	4	4	5	4	3	3	3	3	4	3	5	2	4	4	3	2	1	3	1	2	1	1	1	1	1
		3	3	3	3	3	4	4	4	2	4	2	2	3	2	2	2	2	4	2	3	4	2	4	4	4	4	3	3	2	1	1	1	1	1
		4	1	3	3	3	4	4	4	4	4	4	4	4	4	2	2	2	4	2	3	5	3	4	4	4	4	2	1	2	1	1	1	1	1
		3	3	3	3	3	4	5	4	5	3	5	1	4	4	2	3	2	4	2	4	4	1	4	4	5	5	2	2	2	3	3	3	3	3
		1	3	3	3	3	5	5	3	5	3	5	5	5	5	1	3	1	5	1	3	5	3	5	5	5	5	3	3	3	3	3	3	3	3
		1	3	3	3	4	2	3	4	4	3	5	3	4	2	3	2	3	2	4	2	3	4	3	4	4	3	2	3	3	2	1	2	3	1
		3	3	3	3	4	3	2	2	2	3	3	2	3	3	2	3	3	3	3	3	3	4	4	4	4	5	3	3	2	1	3	3	3	3
		3	1	3	3	4	3	2	2	4	3	3	3	2	3	3	2	2	4	2	3	3	2	4	4	4	4	2	1	2	2	1	2	1	2
		3	4	3	3	4	3	2	2	4	3	4	5	3	1	2	1	2	1	2	3	2	1	2	1	3	1	2	3	2	3	2	2	3	2
		3	1	3	3	4	3	3	4	4	3	3	5	4	4	4	5	4	3	3	4	4	3	3	4	3	3	1	1	1	1	2	2	1	1
		3	3	3	3	4	3	4	3	4	3	3	4	3	4	2	3	3	3	2	2	4	3	4	4	4	4	3	3	3	3	3	3	1	3
		3	3	3	3	4	4	2	2	3	3	4	4	5	4	5	5	1	2	2	1	3	4	3	4	3	4	2	3	3	2	3	2	3	1
		1	3	3	3	4	4	3	4	4	3	4	4	3	4	4	3	3	3	3	3	4	4	4	4	4	3	1	1	1	1	2	1	3	3
		3	1	3	3	4	4	4	2	2	2	2	4	4	4	2	2	2	4	2	2	4	3	4	4	4	4	2	2	2	1	1	3	1	1
		3	3	3	3	4	4	4	3	3	3	3	3	3	2	2	2	2	3	3	3	4	4	4	2	3	3	3	2	2	2	1	1	1	1
		1	4	3	3	4	4	4	4	2	2	4	4	4	4	4	4	3	3	4	4	3	3	4	4	3	4	2	1	2	1	3	1	1	1
		3	1	3	3	4	4	4	4	3	4	4	4	4	4	3	3	3	3	4	4	3	4	4	3	4	3	1	1	1	1	1	1	1	1
		1	1	3	4	1	5	3	5	4	2	3	4	3	3	2	5	3	1	5	4	3	5	2	3	4	2	2	3	1	3	1	3	1	2
		1	3	3	4	2	2	2	4	3	3	4	4	4	5	2	3	3	4	2	4	4	2	4	3	4	2	2	1	2	1	1	1	2	1
		3	3	3	4	2	2	4	4	3	3	3	1	4	4	2	2	2	4	2	2	5	2	4	5	5	5	1	1	2	1	1	1	1	1
		1	4	3	4	2	3	3	3	4	4	4	4	4	4	2	3	2	4	2	3	4	3	4	4	4	4	2	3	3	1	1	1	1	1
		3	1	3	4	2	4	2	4	3	3	4	2	2	4	3	2	4	3	2	2	4	4	3	2	2	2	2	1	2	1	1	1	1	2
		3	1	3	4	2	4	3	2	4	4	3	3	3	3	3	4	3	5	2	4	3	4	4	4	4	4	2	3	3	3	3	3	3	3
		3	3	3	4	2	4	4	4	3	4	5	4	5	4	5	4	3	1	3	4	4	4	3	4	5	5	2	1	2	3	2	2	3	2
		1	1	3	4	3	2	3	4	4	4	3	2	2	4	3	2	4	3	3	4	3	2	2	4	3	4	2	1	2	1	1	1	1	2
		3	1	3	4	3	2	4	3	4	3	4	3	4	3	4	3	4	3	4	3	2	4	3	4	3	4	2	1	2	1	2	1	2	1
		1	1	3	4	3	2	4	3	4	4	3	4	3	4	3	3	4	3	3	4	3	3	4	2	4	2	2	1	2	1	1	1	1	1
		1	3	3	4	3	3	3	3	3	4	4	3	3	3	3	3	3	1	2	4	4	2	4	4	4	2	3	3	3	1	1	1	1	1
		1	4	3	4	3	3	3	3	4	4	3	3	3	2	4	3	1	2	3	4	5	4	3	2	2	3	1	2	2	1	2	1	1	2
		3	3	3	4	3	3	4	3	2	3	4	2	4	2	2	3	3	4	3	3	2	4	3	2	3	4	2	2	3	3	2	3	2	2
		3	3	3	4	3	3	4	3	3	3	3	3	3	3	3	3	3	3	3	3	3	3	3	4	4	4	3	3	3	3	3	3	3	3
		3	1	3	4	3	3	4	3	3	4	3	2	2	4	3	3	4	3	4	3	4	3	2	4	3	2	2	1	2	1	1	1	1	1
		3	3	3	4	3	4	3	1	3	3	4	5	4	3	3	2	2	3	2	1	2	4	5	4	4	3	2	2	3	3	3	1	2	3
		3	3	3	4	4	2	4	2	2	4	4	2	2	4	3	2	4	3	3	4	4	3	3	4	4	4	2	1	2	1	1	1	1	1
		3	4	3	4	4	4	2	2	4	2	2	3	2	2	3	2	3	2	3	4	2	3	2	4	2	4	1	1	1	1	1	1	2	2
		3	1	3	4	4	4	4	4	2	2	2	4	2	4	2	2	2	4	2	2	4	4	4	4	4	4	2	2	2	1	1	3	1	1
		3	1	3	4	4	4	4	4	4	2	2	4	3	4	2	2	2	4	2	2	4	2	4	4	4	3	2	2	2	1	1	1	1	1
		3	1	3	4	4	4	5	5	4	3	2	2	2	3	4	5	1	2	3	4	5	4	3	2	1	2	1	2	3	3	2	1	2	2
		3	3	3	4	5	4	2	1	1	3	4	3	2	2	5	2	3	3	1	2	4	5	3	2	2	3	2	3	2	2	2	1	2	3
		3	1	3	5	3	3	3	4	3	3	3	3	3	1	2	5	4	2	2	2	3	3	4	5	4	3	2	3	3	1	1	1	1	3
		3	3	3	5	4	5	2	3	4	3	3	4	3	4	1	4	3	5	2	3	5	3	5	5	5	3	3	1	2	1	1	3	3	3
		3	3	3	5	5	4	3	3	3	3	5	5	5	3	2	3	3	3	2	3	5	3	5	3	3	1	3	3	2	1	1	1	1	1
		3	1	4	1	1	1	1	1	1	3	3	3	3	1	1	5	5	1	1	2	5	4	4	2	5	2	3	3	2	1	1	1	1	1
		3	3	4	1	1	2	1	2	4	4	4	4	3	4	2	4	3	2	2	3	4	4	4	2	4	3	2	1	1	1	1	1	1	1
		1	4	4	1	1	3	2	4	4	4	4	4	3	2	1	3	2	3	3	3	5	2	5	4	5	4	1	1	3	1	1	1	1	1
		3	1	4	1	4	1	1	4	4	1	4	2	3	4	3	2	3	4	1	2	3	2	4	4	2	3	2	1	1	1	2	1	2	1
		1	4	4	2	1	1	1	1	4	5	5	5	4	4	2	3	1	4	2	3	4	3	4	4	4	4	2	1	3	1	1	1	1	1
		3	1	4	2	1	2	3	2	4	4	3	4	3	4	2	4	4	1	4	2	2	5	1	1	3	1	2	1	2	1	1	1	2	2
		3	3	4	2	2	2	2	2	2	3	4	4	5	4	1	2	1	4	2	3	2	5	4	5	5	5	3	1	3	1	1	1	1	1
		3	3	4	2	2	2	2	2	2	4	4	4	5	4	1	2	1	4	2	3	4	5	4	5	5	5	3	1	3	1	1	1	1	1
		3	4	4	2	2	2	2	2	3	3	3	2	3	3	2	3	2	3	2	4	4	4	3	3	4	4	2	1	2	1	1	1	1	1
		1	3	4	2	2	2	2	2	3	4	4	4	4	4	2	2	2	3	2	2	4	4	4	4	4	3	2	1	2	1	1	1	2	3
		1	3	4	2	2	2	2	2	4	3	4	4	3	3	1	2	3	4	1	4	4	3	3	3	4	3	3	3	3	1	1	1	1	1
		3	1	4	2	2	2	2	2	4	4	4	4	5	4	1	2	1	4	2	3	4	2	5	4	5	5	3	1	3	1	1	1	1	1
		3	3	4	2	2	2	2	3	4	2	2	2	4	2	2	3	1	2	3	3	3	4	2	3	3	4	1	1	1	1	1	1	1	1
		4	4	4	2	2	2	2	3	4	2	3	3	3	2	2	2	2	4	2	3	2	3	4	4	4	4	2	1	1	1	1	1	1	1
		3	4	4	2	2	2	2	3	4	2	3	3	3	2	2	2	2	4	2	3	2	3	4	4	4	4	2	1	1	1	1	1	1	1
		3	3	4	2	2	2	2	3	4	2	3	3	3	2	2	2	2	4	2	3	2	3	4	4	4	4	2	1	1	1	1	1	1	1
		1	4	4	2	2	2	2	3	4	2	3	3	3	2	2	2	2	4	2	3	2	3	4	4	4	4	2	1	1	1	1	1	1	1
		1	3	4	2	2	2	2	3	4	2	3	3	3	2	2	2	2	4	2	3	2	3	4	4	4	4	2	1	1	1	1	1	1	1
		1	3	4	2	2	2	2	3	4	2	3	3	3	2	2	2	2	4	2	3	2	3	4	4	4	4	2	1	1	1	1	1	1	1
		1	3	4	2	2	2	2	3	4	2	3	3	3	2	2	2	2	4	2	3	2	3	4	4	4	4	2	1	1	1	1	1	1	1
		3	3	4	2	2	2	2	3	4	2	3	3	3	2	2	2	2	4	2	3	2	3	4	4	4	4	2	1	1	1	1	1	1	1
		1	4	4	2	2	2	2	3	4	2	3	3	3	2	2	2	2	4	2	3	2	3	4	4	4	4	2	1	1	1	1	1	1	1
		1	3	4	2	2	2	2	3	4	2	3	3	3	2	2	2	2	4	2	3	2	3	4	4	4	4	2	1	1	1	1	1	1	1
		1	3	4	2	2	2	2	3	4	2	3	3	3	2	2	2	2	4	2	3	2	3	4	4	4	4	2	1	1	1	1	1	1	1
		1	3	4	2	2	2	2	3	4	2	3	3	3	2	2	2	2	4	2	3	2	3	4	4	4	4	2	1	1	1	1	1	1	1
		1	3	4	2	2	2	2	3	4	2	3	3	3	2	2	2	2	4	2	3	2	3	4	4	4	4	2	1	1	1	1	1	1	1
		1	1	4	2	2	2	2	3	4	2	3	3	3	2	2	2	2	4	2	3	2	3	4	4	4	4	2	1	1	1	1	1	1	1
		1	3	4	2	2	2	2	3	4	2	3	3	3	2	2	2	2	4	2	3	2	3	4	4	4	4	2	1	1	1	1	1	1	1
		1	3	4	2	2	2	2	3	4	2	3	3	3	2	2	2	2	4	2	3	2	3	4	4	4	4	2	1	1	1	1	1	1	1
		1	4	4	2	2	2	2	3	4	2	3	3	3	2	2	2	2	4	2	3	2	3	4	4	4	4	2	1	1	1	1	1	1	1
		1	3	4	2	2	2	2	3	4	2	3	3	3	2	2	2	2	4	2	3	2	3	4	4	4	4	2	1	1	1	1	1	1	1
		1	4	4	2	2	2	2	3	4	2	3	3	3	2	2	2	2	4	2	3	2	3	4	4	4	4	2	1	1	1	1	1	1	1
		1	3	4	2	2	2	2	3	4	2	3	3	3	2	2	2	2	4	2	3	2	3	4	4	4	4	2	1	1	1	1	1	1	1
		1	3	4	2	2	2	2	3	4	2	3	3	3	2	2	2	2	4	2	3	2	3	4	4	4	4	2	1	1	1	1	1	1	1
		3	1	4	2	2	2	2	3	4	2	3	3	3	2	2	2	2	4	2	3	2	3	4	4	4	4	2	1	1	1	1	1	1	1
		1	3	4	2	2	2	2	3	4	2	3	3	3	2	2	2	2	4	2	3	2	3	4	4	4	4	2	2	1	1	1	1	1	1
		1	3	4	2	2	2	2	3	4	2	3	3	3	2	2	2	2	4	2	3	2	3	4	4	4	4	2	2	1	1	1	1	1	1
		1	4	4	2	2	2	2	3	4	2	3	3	3	2	2	2	2	4	3	3	2	3	4	4	4	4	2	1	1	1	1	1	1	1
		3	1	4	2	2	2	2	3	4	4	4	4	3	2	2	2	1	4	2	3	4	3	4	4	4	4	2	1	3	1	1	1	1	1
		3	3	4	2	2	2	2	3	4	4	4	4	4	4	1	2	2	4	2	4	4	2	4	4	5	4	2	3	2	1	1	3	3	2
		3	4	4	2	2	2	2	3	4	4	4	4	4	4	1	2	2	4	2	4	4	2	4	4	5	4	2	3	2	1	1	3	3	2
		3	3	4	2	2	2	2	3	4	4	4	4	4	4	1	2	2	4	2	4	4	2	4	5	4	3	2	3	2	1	1	3	3	2
		3	4	4	2	2	2	2	4	3	2	2	2	3	3	2	3	2	3	2	3	4	4	3	4	1	4	2	1	1	1	1	1	1	1
		3	3	4	2	2	2	2	4	3	2	2	3	3	3	2	3	2	4	2	3	2	2	4	4	1	4	2	1	1	1	1	1	1	1
		3	3	4	2	2	2	2	4	4	2	2	2	3	3	2	3	3	3	2	3	2	3	4	4	4	4	2	1	1	1	1	1	1	1
		3	3	4	2	2	2	2	4	4	4	4	4	4	4	2	3	2	4	2	2	4	2	4	4	4	4	2	1	3	1	1	1	1	1
		3	3	4	2	2	2	2	4	4	4	4	4	4	4	2	3	2	4	3	3	4	3	4	4	4	4	3	1	2	1	1	1	1	1
		3	4	4	2	2	2	4	2	2	4	4	2	2	4	2	2	4	2	4	4	3	3	4	4	4	2	3	3	1	3	1	2	1	1
		1	3	4	2	2	3	2	2	3	3	3	4	3	4	2	3	3	4	2	4	3	3	4	4	4	4	2	1	1	1	1	1	3	3
		3	3	4	2	2	3	3	1	5	4	4	5	4	4	2	3	2	5	2	3	4	3	4	4	5	5	3	3	3	1	1	1	1	1
		3	3	4	2	2	3	3	4	3	3	3	2	3	4	2	2	2	4	2	3	4	2	4	4	4	3	2	1	2	1	1	1	1	1
		1	4	4	2	2	3	3	4	4	3	4	5	3	2	2	3	4	2	3	4	4	3	4	3	3	4	2	1	1	1	1	3	1	1
		3	4	4	2	2	3	3	4	5	5	5	5	5	4	1	3	3	3	2	3	4	3	4	4	4	4	2	1	2	1	1	1	3	3
		3	3	4	2	2	4	3	3	4	4	4	4	4	4	2	2	2	3	3	3	4	3	4	4	4	4	2	1	2	1	1	1	1	1
		3	4	4	2	2	4	3	4	5	5	5	5	5	5	1	1	1	4	1	3	3	1	3	5	5	5	2	1	3	1	1	1	1	3
		1	3	4	2	2	4	4	2	4	4	4	2	4	4	2	4	2	4	2	2	4	2	4	3	4	3	3	2	3	1	1	3	3	3
		1	4	4	2	2	4	4	4	4	5	4	4	4	3	3	2	2	4	2	4	4	2	5	4	4	4	2	1	2	1	1	1	1	1
		1	1	4	2	3	4	2	1	2	4	2	1	2	3	4	2	1	2	3	4	5	3	3	4	2	3	2	1	3	2	2	1	2	1
		1	4	4	2	3	4	3	2	1	3	3	4	4	4	1	3	2	4	2	3	4	2	4	4	4	3	3	1	3	1	1	1	1	1
		1	3	4	2	4	1	3	3	1	5	3	4	1	5	2	4	1	3	5	5	4	4	3	1	3	5	3	3	3	3	2	3	1	2
		3	4	4	2	4	2	2	2	4	2	2	4	2	2	2	2	4	2	2	4	2	2	4	3	4	4	2	1	2	1	3	1	1	1
		1	4	4	3	1	3	1	2	4	4	4	4	4	5	1	3	2	4	2	3	3	2	4	4	4	4	2	3	2	1	1	1	1	1
		1	4	4	3	2	1	2	3	4	5	4	3	2	1	2	3	4	5	4	3	2	1	2	3	4	5	3	2	1	2	3	3	2	1
		3	1	4	3	2	2	2	2	2	4	2	3	3	3	4	2	3	3	2	2	2	4	4	3	3	3	3	2	2	1	3	1	3	3
		3	3	4	3	2	2	2	2	4	4	4	5	4	5	2	3	2	5	2	3	4	3	4	4	3	4	2	1	2	1	1	1	1	1
		1	4	4	3	2	2	2	3	4	2	3	3	3	2	2	2	2	4	2	3	2	3	4	4	4	4	2	1	1	1	1	1	1	1
		1	1	4	3	2	2	3	4	2	4	2	2	3	2	2	2	3	2	2	4	3	3	4	4	4	2	2	1	2	1	3	1	1	1
		1	3	4	3	2	2	4	3	4	4	4	4	4	3	2	3	3	2	4	4	4	4	4	4	4	4	1	1	1	1	1	1	1	1
		3	4	4	3	2	2	4	4	2	2	4	4	2	2	2	2	4	2	2	4	3	3	4	2	4	4	2	1	2	1	3	1	1	1
		3	3	4	3	2	3	3	4	3	3	4	4	3	3	2	2	4	3	2	3	4	3	4	4	4	4	2	1	2	1	1	1	1	1
		1	3	4	3	2	3	3	4	4	4	4	2	3	2	2	2	2	4	2	2	4	2	4	4	4	4	2	3	2	1	1	1	1	1
		1	3	4	3	2	3	3	4	4	4	4	2	3	2	2	2	2	4	2	2	4	2	4	4	4	4	2	3	2	1	1	1	1	1
		3	3	4	3	2	3	3	4	4	4	4	2	4	2	2	2	2	4	2	2	4	2	4	4	4	4	2	3	2	1	1	1	1	1
		1	3	4	3	2	3	4	3	2	3	4	3	4	3	4	3	4	3	2	4	3	2	4	3	4	3	2	1	2	1	2	1	2	1
		3	4	4	3	2	3	4	3	3	4	3	2	2	2	4	3	4	3	2	2	3	4	3	3	4	4	2	1	2	1	1	1	1	2
		1	3	4	3	2	3	4	4	3	4	4	3	3	4	2	3	2	3	2	3	4	2	4	4	4	4	3	3	2	1	1	3	3	1
		1	4	4	3	2	4	3	2	4	3	2	3	4	2	3	4	4	3	2	3	4	3	4	3	4	3	2	1	2	1	1	1	1	1
		1	3	4	3	2	4	3	2	4	4	4	4	4	4	2	3	4	3	3	4	4	4	4	4	4	4	2	1	1	1	1	1	1	1
		1	4	4	3	2	4	3	2	4	5	4	4	3	4	2	2	3	4	2	3	4	3	4	4	4	3	2	3	3	1	3	1	1	3
		3	4	4	3	2	4	3	3	4	4	4	3	4	4	2	3	3	3	3	4	2	3	3	3	3	2	2	2	2	1	1	1	1	1
		3	4	4	3	2	4	3	4	2	1	5	4	3	5	3	4	3	4	3	5	2	2	3	2	3	4	3	2	3	3	1	2	3	2
		3	4	4	3	2	4	3	4	4	4	3	3	3	3	4	3	4	3	4	4	3	3	3	4	4	4	2	1	2	1	3	1	1	1
		1	3	4	3	2	4	3	4	4	5	4	4	5	4	2	2	2	3	2	4	4	2	4	4	4	5	2	1	2	1	1	3	1	1
		1	4	4	3	3	2	2	3	5	4	4	5	5	2	2	2	2	3	2	2	5	2	5	5	5	4	2	1	2	1	1	1	1	1
		1	3	4	3	3	2	3	2	4	5	5	3	2	4	3	4	4	3	3	4	3	4	4	4	4	3	2	1	1	1	1	1	1	1
		1	3	4	3	3	2	3	3	4	4	4	4	2	4	2	2	3	3	4	4	4	4	4	4	4	4	2	1	1	1	1	1	1	1
		3	3	4	3	3	3	1	2	4	4	4	4	4	2	1	2	2	4	2	2	5	2	5	5	5	4	2	3	2	1	1	1	3	1
		3	3	4	3	3	3	2	2	1	2	3	4	4	4	2	4	2	4	3	3	4	3	4	4	4	4	2	1	3	1	1	1	1	3
		3	3	4	3	3	3	3	3	3	3	3	3	3	3	3	3	3	4	3	3	3	4	4	3	4	4	3	3	3	1	2	1	1	2
		3	3	4	3	3	3	3	3	3	4	4	4	3	4	2	4	2	3	2	3	3	3	3	3	4	4	2	1	3	1	1	1	3	3
		3	3	4	3	3	3	3	3	4	4	4	4	3	3	2	2	2	4	2	3	4	2	4	4	4	4	3	3	2	1	1	3	1	2
		1	3	4	3	3	3	3	3	4	4	4	5	4	4	1	3	2	4	2	3	4	3	4	4	4	5	2	1	2	1	1	1	1	1
		3	4	4	3	3	3	3	3	4	4	4	5	4	4	1	3	2	4	2	3	4	3	4	4	4	5	2	1	2	1	1	1	1	1
		3	4	4	3	3	3	3	3	4	4	4	5	4	4	1	3	2	4	2	3	4	3	4	4	4	5	2	1	2	1	1	1	1	1
		3	1	4	3	3	3	3	3	5	5	5	5	5	4	1	3	2	3	2	3	4	3	5	5	5	5	2	1	3	1	1	3	3	3
		1	3	4	3	3	3	3	4	4	5	4	3	3	4	2	4	4	2	3	2	2	4	4	4	4	2	1	2	1	1	3	1	3	3
		3	1	4	3	3	3	4	3	2	2	1	4	4	4	2	4	4	1	2	1	4	3	4	3	5	5	1	3	3	1	3	1	1	3
		1	4	4	3	3	3	4	4	2	3	2	2	2	3	1	2	2	4	1	2	5	2	2	4	5	3	3	1	3	1	1	1	1	1
		4	4	4	3	3	3	4	5	2	2	1	3	4	5	3	3	1	2	3	4	5	4	3	2	2	2	2	3	3	2	2	1	1	1
		1	4	4	3	3	4	2	2	5	4	5	5	5	4	1	4	3	3	2	4	4	3	4	4	5	5	3	3	3	1	1	2	2	2
		3	3	4	3	3	4	3	2	3	4	3	4	3	2	3	3	4	3	2	4	3	2	3	4	4	3	2	1	2	1	1	1	1	1
		3	4	4	3	3	4	3	3	2	2	2	3	1	4	2	4	1	2	2	5	4	2	4	2	3	4	3	3	3	3	3	3	3	3
		1	4	4	3	3	4	3	4	4	4	4	4	4	4	2	2	2	4	2	3	4	2	4	4	4	4	2	1	2	1	1	1	2	3
		4	1	4	3	3	4	3	5	5	4	4	5	5	5	1	2	1	3	1	4	5	2	5	5	5	5	2	1	2	1	1	1	3	3
		3	3	4	3	3	4	4	4	3	4	3	4	3	4	3	3	3	3	3	3	4	3	4	4	4	3	2	1	2	1	1	1	1	1
		3	3	4	3	3	4	4	4	4	4	4	2	4	3	2	3	2	4	2	3	4	3	4	4	4	3	2	2	3	1	1	1	1	3
		3	3	4	3	3	4	4	4	5	4	3	2	4	3	2	3	2	4	2	3	4	2	4	3	3	4	3	3	2	1	1	1	1	1
		1	3	4	3	3	4	5	4	4	4	3	3	3	4	3	3	3	3	4	4	5	4	4	4	4	5	3	3	3	3	3	3	3	3
		1	4	4	3	3	4	5	4	4	5	4	3	3	4	4	5	3	4	3	3	4	4	3	3	4	5	2	2	2	3	2	1	2	3
		3	3	4	3	3	5	5	3	4	1	4	5	4	5	3	2	4	5	4	5	3	4	1	3	5	4	2	3	2	2	2	2	3	2
		3	3	4	3	4	2	2	2	2	4	4	4	2	2	2	2	4	3	2	4	3	2	4	4	4	2	3	3	1	1	1	1	1	1
		3	3	4	3	4	2	2	2	2	4	4	4	2	2	2	2	4	3	3	2	4	3	3	4	4	4	3	3	3	3	3	3	3	3
		3	3	4	3	4	2	3	1	3	5	3	2	4	5	3	5	3	4	5	3	2	4	5	3	1	3	2	2	1	2	3	2	3	2
		1	4	4	3	4	3	1	3	5	1	1	1	3	3	2	2	2	3	2	2	4	2	4	4	4	4	2	1	2	1	1	3	3	3
		3	4	4	3	4	3	3	4	4	4	3	4	2	2	2	2	4	3	4	4	4	3	2	4	4	4	2	1	2	1	3	1	1	1
		3	3	4	3	4	3	4	3	4	3	4	3	4	2	4	2	4	2	4	2	4	2	4	3	4	4	2	1	2	1	2	1	1	1
		3	4	4	3	4	4	3	3	3	2	2	4	3	4	3	4	4	3	2	4	3	4	3	3	3	4	2	1	2	1	3	3	1	1
		3	3	4	3	4	4	3	3	4	3	4	3	3	4	3	4	3	2	3	2	3	4	4	5	5	4	2	2	2	2	2	2	2	2
		3	3	4	3	4	4	4	2	2	4	3	3	4	4	3	4	4	3	4	3	3	3	4	4	4	3	2	1	2	1	3	1	1	1
		1	4	4	3	4	4	4	3	4	4	4	4	3	4	2	2	3	4	2	3	4	4	4	4	4	4	2	1	1	1	1	1	1	1
		3	3	4	3	4	4	4	5	2	3	3	4	2	2	2	4	4	2	4	4	3	4	4	3	4	3	2	1	1	1	1	1	3	3
		3	4	4	3	4	5	1	4	4	5	4	5	2	4	5	3	3	4	5	4	4	5	2	1	3	2	1	2	1	3	2	3	1	3
		3	1	4	3	5	2	2	4	3	2	3	3	4	3	3	2	2	4	2	3	4	2	4	4	4	3	3	3	2	1	1	3	3	3
		3	1	4	3	5	2	3	4	2	5	5	1	3	5	3	5	1	2	5	1	4	2	1	4	1	4	3	3	3	1	2	1	3	2
		4	4	4	3	5	4	5	4	4	3	5	4	5	4	3	2	4	5	4	1	2	2	1	2	2	2	2	3	3	2	3	1	2	3
		3	3	4	4	2	2	2	4	4	2	2	3	2	2	2	2	3	3	3	3	3	3	4	4	4	4	2	1	1	1	1	1	1	1
		3	3	4	4	2	2	2	4	4	4	3	3	4	4	3	4	2	4	3	3	2	4	3	3	4	3	2	2	2	3	3	2	2	3
		3	3	4	4	2	2	3	2	4	5	4	4	4	4	1	2	2	4	2	2	4	3	3	3	4	4	3	2	2	1	1	3	1	3
		3	4	4	4	2	2	3	2	5	5	3	4	4	4	1	2	2	4	2	2	4	3	3	3	3	4	2	1	2	1	1	3	1	3
		3	3	4	4	2	2	4	3	2	4	2	3	2	2	2	2	4	2	4	2	2	4	3	4	4	4	2	1	2	1	2	1	1	1
		3	3	4	4	2	2	4	3	2	4	4	3	4	3	4	4	4	3	4	3	4	4	3	4	4	4	2	1	1	3	2	1	1	1
		1	4	4	4	2	2	4	3	3	3	2	4	2	3	2	3	4	3	2	4	3	4	3	3	2	2	2	1	3	2	3	2	1	1
		3	1	4	4	2	2	4	3	3	4	2	4	3	2	4	3	4	3	2	4	3	3	4	3	3	4	2	1	3	1	1	3	1	1
		3	4	4	4	2	2	4	4	2	2	2	2	3	2	2	2	2	4	2	4	2	2	4	2	2	4	2	1	2	1	2	2	1	1
		3	4	4	4	2	2	4	4	4	3	2	2	4	3	4	3	4	3	4	3	4	3	4	3	4	4	2	1	2	1	3	2	1	1
		3	4	4	4	2	2	4	4	4	3	3	4	2	2	3	2	3	3	4	4	2	4	3	3	4	4	2	1	2	1	2	1	1	1
		3	4	4	4	2	3	1	5	4	4	4	5	4	1	1	1	1	4	1	3	4	2	4	5	5	5	2	1	2	1	1	1	1	2
		1	4	4	4	2	3	2	2	4	5	5	5	3	4	1	2	1	5	2	2	4	3	4	4	5	4	2	2	2	1	1	1	1	1
		1	3	4	4	2	3	3	2	2	4	4	2	3	2	2	2	4	3	2	2	4	3	2	2	4	4	2	1	2	3	1	1	1	1
		1	3	4	4	2	3	3	3	4	4	4	3	3	2	2	4	3	2	3	4	4	2	4	4	5	5	3	3	3	3	2	3	3	3
		3	3	4	4	2	3	3	4	4	4	4	2	3	2	2	2	2	4	2	2	4	2	4	4	4	4	2	3	3	1	1	1	1	1
		3	3	4	4	2	3	4	2	3	3	2	4	2	4	2	2	2	3	2	2	4	3	4	4	4	4	2	2	2	1	1	3	1	1
		1	1	4	4	2	3	4	4	3	4	3	4	3	4	2	2	4	2	4	3	4	2	4	4	4	4	2	1	2	2	1	1	1	1
		3	3	4	4	2	4	2	2	2	4	4	4	4	4	2	2	2	4	2	2	4	2	4	4	4	2	3	1	3	1	1	1	1	3
		3	3	4	4	2	4	2	2	4	4	4	4	4	4	2	2	2	4	2	2	4	2	4	4	4	4	2	1	1	1	1	1	1	1
		3	4	4	4	2	4	2	4	2	3	3	4	2	4	2	2	2	4	2	4	4	3	4	4	4	3	2	1	2	1	1	1	1	1
		3	1	4	4	2	4	4	2	4	4	4	2	4	1	1	1	2	4	1	2	4	3	4	4	4	3	3	1	2	1	1	1	3	3
		3	1	4	4	2	4	4	4	4	4	4	4	2	4	2	4	2	4	2	4	4	2	4	4	4	4	2	1	2	1	1	1	1	1
		1	4	4	4	2	4	4	4	4	4	4	4	4	2	2	2	2	4	2	2	4	3	4	4	4	4	2	2	2	1	1	1	1	1
		1	4	4	4	2	4	4	4	4	4	4	4	4	2	2	2	2	4	2	2	4	3	4	4	4	4	2	2	2	1	1	1	1	1
		1	4	4	4	2	4	4	4	4	4	4	4	4	4	1	2	2	4	2	4	4	2	4	4	4	4	2	2	2	1	1	1	1	1
		3	1	4	4	3	2	2	4	3	4	2	2	2	2	2	2	4	2	2	4	4	4	3	4	4	4	2	1	2	3	1	1	1	1
		1	1	4	4	3	2	3	2	4	4	4	4	4	4	2	3	4	3	4	4	4	4	4	4	4	4	2	1	1	1	1	1	1	1
		3	3	4	4	3	2	3	3	3	4	3	4	4	4	4	4	3	3	3	3	3	3	3	3	3	2	1	1	1	1	1	1	1	1
		3	4	4	4	3	2	4	2	4	3	2	2	2	3	4	2	4	2	3	2	2	4	4	4	2	3	3	1	3	1	2	3	1	1
		3	3	4	4	3	3	2	1	2	2	3	3	4	3	2	4	4	2	2	4	3	4	4	4	3	2	2	1	2	1	1	1	1	1
		1	4	4	4	3	3	2	1	4	4	5	4	4	2	2	3	2	3	1	3	4	5	4	4	4	2	2	1	2	1	1	1	2	2
		3	4	4	4	3	3	2	2	4	4	3	3	4	3	2	2	4	3	3	4	3	3	3	2	4	4	2	1	2	1	2	1	1	1
		3	3	4	4	3	3	2	2	4	4	4	4	4	4	2	3	4	2	4	4	4	4	4	4	4	4	2	1	1	1	1	1	1	1
		3	1	4	4	3	3	2	2	4	4	4	4	4	4	2	3	4	2	4	4	4	4	4	4	4	4	2	1	1	1	1	1	1	1
		3	4	4	4	3	3	3	3	2	3	3	3	3	3	2	2	2	4	2	3	4	3	3	3	4	4	2	3	2	1	1	1	1	1
		1	3	4	4	3	3	3	4	2	4	2	4	5	4	2	2	1	4	1	2	4	2	4	4	4	4	2	3	2	1	1	1	1	1
		3	1	4	4	3	3	3	4	3	3	4	4	4	4	4	4	3	4	3	4	5	5	3	1	2	3	1	1	1	3	1	1	2	2
		3	3	4	4	3	3	3	4	4	2	4	5	4	2	2	1	4	1	2	4	3	3	3	5	5	2	3	2	1	1	1	1	1	1
		3	3	4	4	3	3	3	4	4	3	3	4	4	4	2	2	2	4	2	3	4	2	4	4	4	4	2	1	2	1	1	1	1	1
		3	3	4	4	3	3	3	4	4	4	2	4	5	4	2	2	1	4	1	2	4	2	4	4	4	4	2	3	2	1	1	1	1	1
		3	3	4	4	3	3	3	4	4	4	2	4	5	4	2	2	1	4	1	2	4	2	4	4	5	4	2	3	2	1	1	1	1	1
		3	3	4	4	3	3	3	4	4	4	2	4	5	4	2	2	1	4	1	2	4	2	4	4	5	4	2	3	2	1	1	1	1	1
		3	4	4	4	3	3	3	4	4	4	2	4	5	4	2	2	1	4	1	2	4	2	4	4	5	4	2	3	2	1	1	1	1	1
		3	4	4	4	3	3	3	4	4	4	2	4	5	4	2	2	1	4	1	2	4	2	4	4	5	4	2	3	2	1	1	1	1	1
		1	4	4	4	3	3	3	4	4	4	2	4	5	4	2	2	1	4	1	2	4	2	4	4	5	4	2	3	2	1	1	1	1	1
		3	4	4	4	3	3	3	4	4	4	2	4	5	4	2	2	1	4	1	2	4	2	5	4	4	5	2	3	2	1	1	1	1	1
		3	4	4	4	3	3	3	4	4	4	2	4	5	4	2	2	1	4	1	2	4	2	5	4	5	5	2	3	2	1	1	1	1	1
		3	3	4	4	3	3	3	4	4	4	4	4	4	4	1	3	4	2	2	3	4	3	4	4	4	5	2	1	2	1	1	1	1	1
		1	4	4	4	3	3	3	4	4	4	4	4	4	4	2	3	3	3	4	4	4	4	4	4	4	4	2	1	1	1	1	1	1	1
		1	4	4	4	3	3	3	4	5	3	2	4	3	4	1	3	2	3	2	4	4	3	4	3	3	2	2	1	2	1	1	1	1	1
		3	3	4	4	3	3	4	2	2	4	3	4	4	2	2	4	4	3	2	2	4	3	2	4	4	4	2	1	2	1	3	1	1	1
		3	3	4	4	3	3	4	2	4	3	3	2	2	4	4	3	4	3	3	2	4	3	3	4	4	4	2	1	2	1	3	2	1	1
		1	4	4	4	3	3	4	3	3	3	4	2	4	4	2	2	4	2	2	3	3	3	3	3	2	4	2	1	2	1	2	1	1	2
		3	4	4	4	3	3	4	3	4	4	4	4	4	4	2	3	3	2	2	4	4	4	4	4	4	4	2	1	1	1	1	1	1	1
		3	3	4	4	3	3	4	3	4	4	4	5	3	5	5	5	3	4	4	3	4	5	4	3	5	4	3	1	3	2	3	2	1	2
		3	1	4	4	3	3	4	4	3	4	4	4	3	3	3	4	4	2	2	4	3	3	4	4	4	4	2	1	2	1	3	1	1	1
		3	4	4	4	3	4	1	2	4	4	4	4	2	2	2	3	2	3	2	4	4	4	4	4	4	4	2	1	1	1	1	1	1	1
		3	3	4	4	3	4	2	2	2	3	3	2	3	3	2	2	2	4	2	4	4	3	4	4	4	3	2	1	2	1	1	1	1	1
				4	4	3	4	2	2	2	3	3	4	4	4	2	2	2	4	2	4	2	4	4	4	2	3	3	1	3	1	1	1	1	3
		3	4	4	4	3	4	2	2	4	4	4	4	4	4	2	3	4	2	4	4	4	4	4	4	4	4	2	1	1	1	1	1	1	1
		1	3	4	4	3	4	2	4	4	4	4	4	4	4	2	2	2	4	2	2	4	3	4	4	4	4	3	1	2	1	1	1	1	1
		3	4	4	4	3	4	3	2	2	2	4	4	3	3	2	2	4	3	2	2	2	3	4	4	4	4	2	1	3	3	1	1	1	1
		1	4	4	4	3	4	3	2	4	4	3	4	2	2	2	2	2	3	2	3	4	3	4	4	4	4	3	2	2	1	1	1	1	1
		1	3	4	4	3	4	3	2	4	4	4	4	2	2	2	3	3	2	2	3	4	4	4	4	4	4	1	1	1	1	1	1	1	1
		3	4	4	4	3	4	3	3	2	4	4	4	4	4	2	2	2	4	2	2	4	2	4	4	4	4	3	3	2	1	1	1	3	3
		3	3	4	4	3	4	3	4	2	4	3	3	4	4	2	2	2	4	2	2	4	2	4	4	4	4	2	1	2	1	1	1	1	1
		1	4	4	4	3	4	3	4	3	4	4	4	3	3	4	3	4	3	4	4	4	3	3	4	3	3	3	2	2	1	3	3	1	1
		3	3	4	4	3	4	4	2	4	3	3	4	4	4	4	4	3	2	2	4	4	3	4	4	4	4	3	1	1	1	1	1	1	2
		1	1	4	4	3	4	4	2	5	5	5	5	4	1	1	2	4	3	2	2	5	2	5	5	5	5	2	1	2	1	1	1	1	1
		3	1	4	4	3	4	4	3	3	4	4	3	3	3	4	4	1	2	2	2	3	3	2	3	3	3	1	2	2	2	2	2	2	3
		3	1	4	4	3	4	4	4	3	3	4	2	2	4	4	4	4	3	2	4	3	4	3	4	4	4	2	1	2	1	3	1	1	1
		3	4	4	4	3	4	4	4	4	2	2	2	4	3	3	4	2	3	3	4	3	4	4	4	5	5	1	2	3	2	3	2	3	2
		4	3	4	4	3	4	4	4	4	4	4	3	3	2	2	2	2	4	3	3	3	3	3	3	3	3	2	2	2	1	1	1	1	1
		3	4	4	4	3	4	4	4	4	4	4	4	4	2	2	2	2	4	2	2	4	3	4	4	4	4	2	2	2	1	1	1	1	1
		3	3	4	4	4	2	2	2	3	3	3	2	3	3	2	3	3	3	3	2	2	4	3	3	3	3	2	1	2	1	1	1	1	1
		3	3	4	4	4	2	2	2	3	4	2	2	4	2	2	2	4	3	3	4	2	2	3	4	4	4	2	1	2	1	3	1	1	1
		3	3	4	4	4	2	2	4	2	2	2	4	4	2	2	4	2	4	2	2	2	4	4	4	4	4	2	1	2	1	1	1	1	1
		1	3	4	4	4	2	3	1	2	2	2	3	2	3	2	2	4	2	4	2	4	2	2	2	4	2	2	1	2	1	1	1	3	1
		1	1	4	4	4	2	4	3	4	3	4	3	3	4	3	3	3	3	2	2	3	2	3	2	4	3	3	1	3	1	3	2	2	3
		1	3	4	4	4	2	4	4	2	4	2	4	4	2	2	2	2	4	2	2	2	4	4	4	4	4	2	1	2	1	1	1	1	1
		3	3	4	4	4	3	3	3	3	3	3	4	5	3	3	3	3	3	3	3	3	3	3	3	3	3	3	3	3	3	3	3	3	3
		3	1	4	4	4	3	3	3	3	3	3	4	5	3	3	3	3	3	3	3	3	3	3	3	3	3	3	3	3	3	3	3	3	3
		1	3	4	4	4	3	3	4	2	4	2	3	2	2	2	2	4	2	4	4	3	2	2	4	4	4	2	1	2	1	3	1	1	1
		3	1	4	4	4	3	4	3	3	3	3	4	3	4	2	2	2	4	2	2	4	4	4	4	4	4	2	2	2	1	1	2	1	1
		1	1	4	4	4	3	4	4	2	4	4	2	2	4	4	4	2	4	4	3	4	3	4	4	4	4	2	1	2	3	2	1	1	1
		1	3	4	4	4	3	4	4	4	4	4	4	4	4	2	2	2	4	2	3	4	2	4	4	4	4	3	2	2	1	1	2	1	1
		1	3	4	4	4	4	2	2	2	2	2	2	2	2	2	4	3	4	2	4	2	2	4	4	4	4	2	1	2	1	2	1	1	1
		3	1	4	4	4	4	2	2	2	2	2	4	3	3	2	2	2	4	4	4	4	4	4	4	4	4	2	1	1	1	1	1	2	2
		3	1	4	4	4	4	2	2	2	2	4	4	3	2	2	2	4	3	2	2	4	4	3	3	4	4	2	1	2	1	3	1	1	1
		1	4	4	4	4	4	2	3	2	5	2	4	3	4	2	2	2	3	2	2	4	3	4	4	4	3	3	3	3	1	1	3	3	3
		3	4	4	4	4	4	2	4	4	4	4	4	4	4	2	2	2	4	2	2	4	2	4	4	4	4	2	1	2	1	1	1	1	1
		3	4	4	4	4	4	3	2	4	3	3	4	2	4	2	2	4	2	2	4	4	3	4	4	4	2	2	1	2	1	1	1	1	1
		1	4	4	4	4	4	3	3	3	3	3	3	3	3	2	2	2	4	2	2	3	3	3	3	3	3	2	2	2	1	2	1	1	1
		1	4	4	4	4	4	3	3	4	4	4	4	2	4	2	4	4	2	3	3	4	4	4	4	4	4	2	1	1	1	1	1	1	1
		1	3	4	4	4	4	4	2	2	2	2	2	2	4	2	2	3	2	4	2	2	2	4	2	2	2	2	1	2	1	1	1	1	3
		3	3	4	4	4	4	4	2	2	2	2	2	3	2	2	2	4	2	2	2	3	4	4	4	4	4	2	1	2	3	1	1	2	1
		3	4	4	4	4	4	4	2	2	2	2	4	2	4	2	2	1	4	2	2	4	4	4	4	4	4	2	2	2	1	1	1	1	1
		3	3	4	4	4	4	4	2	2	2	2	4	2	4	2	2	2	4	2	2	2	3	4	4	4	4	2	2	2	1	1	3	1	1
		3	3	4	4	4	4	4	2	2	2	2	4	2	4	2	2	2	4	2	2	4	3	4	4	4	4	2	2	2	1	1	2	1	1
		3	1	4	4	4	4	4	2	2	2	2	4	2	4	2	2	2	4	2	2	4	3	4	4	4	4	2	2	2	1	1	2	1	1
		3	3	4	4	4	4	4	2	2	2	2	4	2	4	2	2	2	4	2	2	4	3	4	4	4	4	2	2	2	1	1	3	1	1
		3	3	4	4	4	4	4	2	2	2	2	4	4	2	4	2	3	2	4	4	2	2	4	4	2	2	2	1	2	1	1	1	1	1
		3	1	4	4	4	4	4	2	2	2	2	5	2	4	2	2	2	4	2	2	4	2	4	4	4	4	2	2	2	1	1	2	1	1
		3	1	4	4	4	4	4	2	2	2	4	2	2	2	2	2	4	3	4	2	4	2	4	4	4	4	2	1	2	1	1	1	1	1
		3	3	4	4	4	4	4	2	2	3	2	4	2	4	2	2	2	4	2	2	4	3	4	4	4	4	2	2	2	1	1	2	1	1
		3	3	4	4	4	4	4	2	2	3	2	4	2	4	2	2	2	4	2	2	4	4	4	4	4	4	2	2	2	1	1	2	1	1
		3	3	4	4	4	4	4	2	2	3	2	4	4	4	2	2	2	4	2	2	4	3	4	4	4	4	2	2	2	1	1	2	1	1
		3	4	4	4	4	4	4	2	3	3	2	4	2	4	2	2	2	4	2	2	4	3	4	4	4	4	2	2	2	1	1	1	1	1
		1	3	4	4	4	4	4	2	3	3	2	4	2	4	2	2	2	4	2	2	4	3	4	4	4	4	2	2	2	1	1	3	1	1
		3	1	4	4	4	4	4	2	3	3	2	4	2	4	2	2	2	4	2	2	4	4	4	4	4	4	2	2	2	1	1	2	1	1
		3	3	4	4	4	4	4	2	3	3	2	4	4	4	2	2	2	4	2	2	4	3	4	4	4	4	2	2	2	1	1	2	1	1
		1	3	4	4	4	4	4	2	3	3	3	4	4	4	2	2	2	4	2	2	4	4	4	4	4	4	2	2	2	1	1	1	1	1
		1	3	4	4	4	4	4	2	4	2	2	4	2	4	2	2	2	4	2	2	4	4	4	4	4	4	2	2	2	1	1	2	1	1
		1	4	4	4	4	4	4	3	2	2	2	2	2	3	2	3	3	2	4	2	3	4	2	2	3	2	2	1	1	1	1	1	1	3
		3	3	4	4	4	4	4	3	2	2	2	4	3	4	2	2	2	4	2	2	4	3	4	4	4	4	2	2	2	1	1	3	1	1
		3	3	4	4	4	4	4	3	2	3	2	4	3	4	2	2	2	4	2	2	4	3	4	4	4	4	2	2	2	1	1	3	1	1
		3	4	4	4	4	4	4	3	2	3	3	4	2	4	2	2	2	4	2	2	4	4	4	4	4	4	2	2	2	1	1	2	1	1
		3	3	4	4	4	4	4	3	2	3	3	4	4	4	2	2	2	4	2	3	4	3	4	4	4	4	2	2	2	2	1	1	1	1
		1	3	4	4	4	4	4	3	3	2	3	3	2	3	2	2	2	3	3	4	4	4	4	4	4	4	3	1	3	1	1	1	1	1
		1	3	4	4	4	4	4	3	3	2	4	4	2	2	4	2	4	2	3	4	3	2	4	4	3	4	2	1	3	2	1	1	3	1
		3	3	4	4	4	4	4	3	3	3	2	4	3	4	2	2	2	4	2	2	4	3	4	4	4	4	2	2	2	1	1	2	1	1
		3	3	4	4	4	4	4	3	3	3	2	4	3	4	2	2	2	4	2	2	4	3	4	4	4	4	2	2	2	1	1	2	1	1
		1	4	4	4	4	4	4	3	3	3	2	4	3	4	2	2	2	4	2	2	4	3	4	4	4	4	2	2	2	1	1	2	1	1
		3	1	4	4	4	4	4	3	3	3	3	4	2	4	2	2	2	4	2	2	4	5	5	5	5	4	2	2	2	1	1	3	1	1
		3	3	4	4	4	4	4	3	3	3	3	4	3	4	2	2	2	3	2	2	4	4	4	4	4	4	2	2	2	1	1	3	1	1
		3	3	4	4	4	4	4	3	3	3	3	4	3	4	2	2	2	4	2	2	4	3	4	4	4	4	2	2	2	1	1	3	1	1
		1	3	4	4	4	4	4	3	3	3	3	4	4	4	4	2	2	3	3	2	4	3	4	3	4	3	2	1	2	2	2	3	2	1
		1	1	4	4	4	4	4	3	3	4	3	2	3	3	4	2	1	2	3	2	3	2	4	2	3	4	2	1	1	1	1	1	2	2
		3	3	4	4	4	4	4	3	3	4	3	4	4	2	2	3	2	3	2	3	4	2	4	4	4	4	3	1	2	1	1	1	1	1
		4	4	4	4	4	4	4	3	4	3	2	4	2	4	2	2	2	4	2	2	4	4	4	4	4	4	2	2	2	1	1	3	1	1
		1	3	4	4	4	4	4	3	4	3	3	2	3	3	2	3	2	3	2	3	4	5	4	4	4	4	2	2	2	1	1	1	3	3
		1	4	4	4	4	4	4	3	4	3	3	4	3	4	2	2	2	4	2	2	4	3	4	4	4	4	2	2	2	1	1	2	1	1
		1	3	4	4	4	4	4	3	4	4	4	4	3	4	2	2	2	4	2	2	4	4	4	4	4	4	2	2	2	1	1	3	1	1
		3	3	4	4	4	4	4	3	4	4	4	4	3	4	2	2	2	4	2	2	4	4	4	4	4	4	2	2	2	1	1	3	1	1
		1	3	4	4	4	4	4	3	4	4	4	4	4	4	2	2	2	4	2	2	4	3	4	4	4	4	2	2	2	1	1	3	1	1
		3	3	4	4	4	4	4	3	5	5	5	4	4	5	1	2	2	4	2	2	4	2	4	4	5	4	2	1	3	1	1	3	1	1
		3	3	4	4	4	4	4	3	5	5	5	5	5	2	2	2	2	5	2	2	4	2	4	4	5	5	2	3	1	1	1	1	3	1
		4	4	4	4	4	4	4	4	2	2	2	2	4	4	2	2	3	2	2	4	4	3	4	4	4	4	2	1	2	1	1	1	1	1
		3	1	4	4	4	4	4	4	2	2	2	4	4	2	2	4	3	2	3	4	2	3	2	2	4	4	1	2	1	1	1	1	1	1
		3	4	4	4	4	4	4	4	2	3	3	3	4	4	3	4	4	2	4	4	4	5	2	2	2	1	2	2	2	1	1	1	1	1
		3	1	4	4	4	4	4	4	3	3	2	4	4	4	2	2	2	4	3	2	4	4	4	4	4	3	2	2	2	1	1	2	1	1
		3	1	4	4	4	4	4	4	3	3	3	2	2	2	3	4	3	2	2	3	5	2	3	4	4	4	2	1	2	1	1	1	1	1
		1	3	4	4	4	4	4	4	3	3	3	2	2	3	3	2	3	3	3	2	3	2	4	4	3	4	1	1	1	1	1	2	2	1
		1	4	4	4	4	4	4	4	3	3	3	3	4	4	2	2	2	4	2	5	4	3	4	4	4	4	2	2	2	1	1	1	1	1
		3	4	4	4	4	4	4	4	3	5	5	5	3	4	1	2	2	5	1	2	5	2	5	5	5	5	1	3	2	1	1	1	3	3
		3	3	4	4	4	4	4	4	4	3	3	3	3	3	3	3	3	3	3	2	3	3	3	3	3	3	2	2	2	1	1	1	1	2
		3	3	4	4	4	4	4	4	4	3	3	3	3	3	3	3	3	3	3	3	3	4	4	4	4	4	2	1	1	1	1	1	2	2
		1	3	4	4	4	4	4	4	4	3	3	4	3	3	2	2	2	4	2	4	4	3	4	4	5	3	2	1	2	1	1	1	1	1
		1	3	4	4	4	4	4	4	4	3	4	4	3	2	2	2	2	3	2	3	4	2	4	4	4	4	3	1	2	1	1	1	1	1
		3	3	4	4	4	4	4	4	4	4	4	3	4	3	4	4	3	3	4	4	4	4	4	4	4	4	1	1	2	1	1	2	1	1
		1	1	4	4	4	4	4	4	4	4	4	4	2	4	2	1	1	4	1	1	4	2	4	4	4	4	2	2	2	1	1	1	1	1
		1	4	4	4	4	4	4	4	4	4	4	4	3	2	2	4	4	2	3	3	3	3	3	4	4	4	2	3	3	3	3	3	3	3
		3	3	4	4	4	4	4	4	4	4	4	4	4	2	1	2	2	3	2	3	2	2	4	4	4	4	2	2	2	1	1	2	1	1
		3	1	4	4	4	4	4	4	4	4	4	4	4	3	2	4	4	2	2	4	3	4	4	4	4	4	2	1	2	2	1	1	1	1
		1	3	4	4	4	4	4	4	4	4	4	4	4	4	1	1	1	4	1	1	4	2	1	3	1	2	2	2	2	1	1	1	1	1
		3	4	4	4	4	4	4	4	4	4	4	4	4	4	1	1	1	4	4	1	4	1	5	5	5	5	2	2	2	1	1	1	1	1
		3	4	4	4	4	4	4	4	4	4	4	4	4	4	1	1	2	3	2	3	2	2	4	4	4	4	2	2	2	1	1	2	1	1
		1	4	4	4	4	4	4	4	4	4	4	4	4	4	1	2	1	4	2	4	4	2	4	4	4	4	2	1	2	1	1	1	1	1
		1	4	4	4	4	4	4	4	4	4	4	4	4	4	1	2	1	4	2	4	4	4	4	4	4	4	2	1	1	1	1	1	1	1
		3	4	4	4	4	4	4	4	4	4	4	4	4	4	1	2	2	3	2	3	2	2	4	4	4	4	2	2	2	1	1	2	1	1
		3	4	4	4	4	4	4	4	4	4	4	4	4	4	1	2	2	3	2	3	2	2	4	4	4	4	2	2	2	1	1	2	1	1
		3	4	4	4	4	4	4	4	4	4	4	4	4	4	1	2	2	3	2	3	2	2	4	4	4	4	2	2	2	1	1	2	1	1
		1	4	4	4	4	4	4	4	4	4	4	4	4	4	1	2	2	3	2	3	2	2	4	4	4	4	2	2	2	1	1	2	1	1
		3	3	4	4	4	4	4	4	4	4	4	4	4	4	2	1	2	3	2	3	2	2	4	4	4	4	2	2	2	1	1	2	1	1
		1	4	4	4	4	4	4	4	4	4	4	4	4	4	2	2	2	3	2	3	2	2	3	3	3	3	2	2	2	1	1	2	1	1
		3	4	4	4	4	4	4	4	4	4	4	4	4	4	2	2	2	3	2	3	2	2	4	4	4	4	2	2	2	1	1	2	1	1
		3	4	4	4	4	4	4	4	4	4	4	4	4	4	2	2	2	3	2	3	2	2	4	4	4	4	2	2	2	1	1	2	1	1
		3	4	4	4	4	4	4	4	4	4	4	4	4	4	2	2	2	3	2	3	2	2	4	4	4	4	2	2	2	1	1	2	1	1
		3	4	4	4	4	4	4	4	4	4	4	4	4	4	2	2	2	3	2	3	2	2	4	4	4	4	2	2	2	1	1	2	1	1
		3	4	4	4	4	4	4	4	4	4	4	4	4	4	2	2	2	3	2	3	2	2	4	4	4	4	2	2	2	1	1	2	1	1
		3	4	4	4	4	4	4	4	4	4	4	4	4	4	2	2	2	3	2	3	2	2	4	4	4	4	2	2	2	1	1	2	1	1
		3	4	4	4	4	4	4	4	4	4	4	4	4	4	2	2	2	3	2	3	2	2	4	4	4	4	2	2	2	1	1	2	1	1
		3	1	4	4	4	4	4	4	4	4	4	4	4	4	2	2	2	4	2	2	4	2	4	4	4	4	2	2	2	1	1	1	1	1
		1	4	4	4	4	4	4	4	4	4	4	4	4	4	2	2	2	4	2	2	4	2	4	4	4	4	2	2	2	1	1	1	1	1
		3	1	4	4	4	4	4	4	4	4	4	4	4	4	2	2	2	4	2	2	4	2	4	4	4	4	2	2	2	2	1	1	1	1
		1	3	4	4	4	4	4	4	4	4	4	4	4	4	2	2	2	4	2	2	4	4	4	4	4	4	2	2	2	1	1	3	1	1
		1	4	4	4	4	4	4	4	4	4	4	4	4	4	2	2	2	4	3	3	3	3	3	3	3	3	2	2	2	1	1	1	1	1
		1	4	4	4	4	4	4	4	4	4	4	4	4	4	2	2	2	4	3	3	3	3	3	3	3	3	2	2	2	1	1	1	1	1
		1	4	4	4	4	4	4	4	4	4	4	4	4	4	3	3	2	4	3	3	3	3	3	3	3	3	2	2	2	1	1	1	1	1
		1	4	4	4	4	4	4	4	4	4	4	4	4	4	4	4	4	2	4	4	4	3	4	5	3	4	2	2	2	1	3	2	1	2
		3	3	4	4	4	4	4	4	4	4	4	5	4	3	2	2	1	4	1	3	4	2	4	5	5	5	2	1	2	1	1	1	1	2
		3	3	4	4	4	4	4	4	4	5	4	4	2	4	2	2	2	4	2	2	4	2	4	4	4	4	2	1	2	1	1	1	1	1
		1	1	4	4	4	4	4	4	4	5	5	3	3	3	3	3	3	3	3	5	5	5	4	4	4	4	3	3	3	3	3	3	3	3
		3	4	4	4	4	4	4	4	4	5	5	4	5	4	1	2	2	5	1	2	5	2	4	4	5	4	2	3	2	1	1	1	3	3
		3	4	4	4	4	5	4	5	4	5	4	5	4	5	4	4	5	4	5	4	4	5	4	5	4	4	3	3	2	3	2	2	2	3
		3	3	4	4	5	4	4	4	5	3	3	3	4	3	2	3	3	2	2	3	3	4	4	4	4	3	2	3	2	1	1	1	1	1
		1	3	4	4	5	5	3	3	5	5	5	4	4	4	2	2	2	3	3	3	4	2	4	4	4	3	2	1	2	1	1	1	3	3
		4	1	4	4	5	5	4	2	2	1	2	2	1	4	1	3	1	2	5	1	4	2	5	4	4	5	2	1	3	1	1	3	1	1
		3	3	4	4	5	5	5	3	5	5	5	5	5	5	2	4	2	4	2	5	5	3	5	5	4	5	2	1	1	1	1	1	1	1
		1	4	4	5	1	3	4	5	4	5	4	5	2	4	5	4	4	5	3	4	5	2	5	4	3	4	2	3	2	3	2	3	1	3
		4	4	4	5	2	4	5	4	5	4	5	3	4	5	5	5	3	3	3	3	3	2	3	4	5	3	2	1	2	1	2	3	3	3
		3	3	4	5	3	3	4	4	4	5	4	5	4	5	5	4	5	4	5	4	5	3	4	3	4	4	2	3	3	2	2	3	2	3
		4	3	4	5	4	4	3	3	4	5	4	4	5	5	5	5	3	3	4	4	5	4	3	4	4	5	2	3	2	3	1	2	3	2
		1	3	4	5	5	4	2	3	4	3	4	4	3	4	5	2	3	4	3	4	3	1	2	3	3	2	1	2	3	2	2	3	1	2
		3	4	5	1	1	1	1	4	5	3	5	5	5	3	1	5	1	5	1	1	5	2	5	5	5	5	3	1	2	1	1	1	1	1
		3	1	5	1	1	4	4	5	4	5	5	5	4	4	2	4	2	3	2	3	3	3	4	4	5	4	2	3	2	1	1	1	1	1
		1	1	5	1	2	2	2	1	4	4	4	4	2	4	2	2	2	3	2	3	4	4	4	3	4	4	2	1	2	1	1	1	2	3
		1	3	5	1	2	2	2	5	5	3	4	5	4	4	1	3	2	4	1	4	4	2	4	4	5	4	2	3	3	3	1	3	1	2
		3	4	5	1	2	2	3	2	5	4	3	4	4	4	1	3	3	4	3	3	4	5	3	3	3	4	3	1	3	1	1	3	1	1
		1	4	5	1	2	3	3	2	5	4	5	4	5	4	1	3	2	4	1	3	5	2	5	5	5	5	2	1	2	1	1	1	3	3
		1	3	5	1	3	3	5	4	2	5	5	1	2	2	1	5	3	3	4	4	4	4	5	4	5	5	2	1	3	1	2	2	3	2
		3	4	5	1	3	4	5	5	5	4	5	4	4	5	4	2	4	3	2	5	3	5	4	1	4	5	2	3	2	3	3	2	3	2
		1	4	5	2	2	2	2	2	2	2	2	3	3	3	3	3	4	2	2	4	4	3	4	4	4	3	2	3	3	3	1	3	2	2
		3	1	5	2	2	2	2	2	5	5	4	4	4	4	2	2	2	4	2	2	4	2	4	4	4	3	2	1	2	1	1	1	1	1
		3	3	5	2	2	3	2	1	3	4	3	2	3	5	2	2	2	3	2	3	5	5	4	4	4	2	2	1	2	1	1	1	2	3
		1	4	5	2	2	5	5	3	5	5	5	5	3	4	1	3	2	4	3	3	4	3	4	4	4	4	3	2	2	1	1	1	1	1
		1	4	5	2	3	3	3	4	3	4	4	5	3	4	2	2	2	4	2	2	3	3	3	3	3	3	2	1	2	2	1	2	1	3
		3	4	5	2	4	1	3	2	5	1	3	4	2	2	5	3	1	3	1	5	2	4	5	2	2	4	3	3	3	1	2	1	3	1
		3	1	5	2	4	2	2	2	3	2	4	3	3	2	2	3	2	4	2	4	4	4	3	3	3	3	3	1	2	1	1	1	1	2
		3	3	5	3	2	2	1	1	2	2	2	2	3	4	1	4	4	2	3	4	3	4	3	3	3	3	3	1	3	2	1	2	1	2
		1	1	5	3	2	2	2	4	4	4	4	4	4	2	2	2	3	2	4	3	2	4	2	4	2	4	2	2	2	2	2	1	3	1
		1	3	5	3	2	3	2	4	4	4	4	4	5	4	2	2	2	3	2	2	2	2	2	4	4	2	2	1	2	1	1	1	1	1
		3	3	5	3	2	3	3	2	3	3	3	2	3	2	2	4	4	3	3	4	4	3	3	3	3	3	3	1	3	1	1	1	3	3
		1	4	5	3	2	3	3	5	5	5	5	5	5	5	1	1	1	5	1	1	5	1	5	5	5	5	2	1	3	1	1	1	1	1
		4	1	5	3	3	3	1	2	4	5	5	4	4	2	1	3	2	3	2	2	5	2	5	5	5	4	2	3	2	1	1	1	1	1
		1	3	5	3	3	3	2	4	4	4	2	4	4	3	2	2	2	4	2	2	5	1	5	5	5	5	2	1	2	1	1	1	1	1
		3	1	5	3	3	3	3	3	3	3	3	3	3	3	3	3	3	3	3	3	4	3	3	3	3	4	3	3	3	3	3	3	3	3
		4	3	5	3	3	4	3	5	3	2	3	4	4	5	3	4	2	3	4	4	5	3	4	5	4	3	2	3	2	3	3	1	3	3
		4	1	5	3	3	4	4	4	4	4	3	4	3	4	2	3	2	4	2	3	4	3	4	4	4	4	2	1	1	1	1	1	3	3
		3	1	5	3	4	3	4	1	4	4	3	5	5	5	4	5	4	5	3	1	3	4	3	3	4	5	2	3	2	3	2	1	2	2
		4	4	5	4	1	2	4	4	3	4	5	5	4	2	3	3	3	4	3	5	4	3	3	2	4	5	2	3	2	1	2	3	2	2
		1	3	5	4	2	3	4	4	3	4	4	5	5	5	3	3	3	4	2	3	4	5	3	2	3	4	2	3	2	2	1	2	3	2
		3		5	4	3	2	1	2	3	4	5	4	3	2	1	2	3	4	5	4	3	2	1	2	3	4	2	1	2	3	2	1	2	3
		1	1	5	4	3	3	3	2	4	3	3	5	4	4	2	3	4	2	3	4	4	4	4	4	4	3	3	2	1	1	1	1	2	1
		3	4	5	4	3	4	4	4	5	4	5	3	4	5	4	5	3	4	4	5	4	3	4	4	4	3	2	3	3	2	3	2	1	2
		3	4	5	4	3	4	4	5	4	2	4	3	5	3	3	3	3	2	4	3	4	4	3	4	5	3	2	3	2	3	2	3	2	3
		3	1	5	4	4	2	3	4	2	3	4	3	4	2	3	4	3	2	4	3	4	4	2	2	3	3	3	1	3	1	2	2	3	3
		3	4	5	4	4	3	4	3	5	2	5	4	5	2	1	2	4	3	2	3	5	4	5	2	4	5	1	2	2	2	2	2	2	1
		3	3	5	4	4	4	2	2	4	4	4	4	4	4	2	3	3	3	2	2	4	2	4	4	4	4	2	1	2	1	1	1	1	1
		3	4	5	4	4	4	4	4	1	1	1	3	2	4	1	2	2	3	2	4	4	3	4	4	4	4	2	1	2	1	1	1	1	1
		3	3	5	4	4	4	4	4	4	3	2	4	4	4	4	4	2	4	2	2	4	2	4	4	4	4	3	1	2	1	1	1	1	3
		1	3	5	4	4	4	4	4	4	3	3	4	4	4	2	3	3	2	2	2	5	5	5	5	5	1	3	3	3	1	1	1	1	1
		3	4	5	4	4	4	4	4	4	4	4	2	4	4	3	3	3	3	2	4	3	3	3	3	4	3	3	2	2	1	1	1	1	1
		3	3	5	4	4	5	4	5	3	3	3	3	3	3	3	3	3	3	3	3	3	3	3	3	3	3	3	1	1	1	1	3	3	3
		3	3	5	4	5	4	3	2	3	4	4	5	4	4	5	5	2	3	2	4	3	4	4	4	3	4	2	2	3	3	2	1	2	2
		3	3	5	4	5	4	3	4	4	5	4	4	4	3	3	4	2	3	2	4	3	4	4	3	4	4	1	1	1	1	1	1	1	1
		1	1	5	5	1	2	3	3	3	5	2	1	4	3	3	4	2	3	3	4	1	5	2	4	5	2	3	3	3	2	3	1	2	1
		3	1	5	5	1	5	5	5	5	5	1	4	3	3	3	5	5	1	4	4	5	1	4	3	5	5	3	1	2	1	1	1	1	1
		1	3	5	5	2	2	2	2	4	4	4	4	4	2	4	4	4	2	4	4	4	4	4	4	4	4	3	3	1	1	3	3	3	3
		3	4	5	5	2	2	2	3	5	4	3	4	4	4	1	3	2	4	2	4	4	3	4	4	4	4	2	3	2	1	1	1	3	2
		3	1	5	5	2	4	2	3	2	5	4	4	2	5	2	4	3	4	1	3	5	2	5	5	5	5	2	1	2	1	1	1	1	2
		3	4	5	5	2	5	3	5	5	5	5	4	4	5	2	2	2	4	1	5	5	2	5	5	5	5	2	1	1	1	1	1	1	1
		3	3	5	5	3	3	3	5	2	2	2	3	5	5	3	3	3	2	3	3	2	3	2	4	3	4	3	2	3	1	1	3	1	1
		3	3	5	5	3	4	2	4	3	2	3	2	2	2	3	4	2	4	2	2	3	4	4	4	4	2	2	3	2	1	1	1	1	1
		1	3	5	5	3	5	2	3	3	2	4	4	2	4	3	3	2	3	4	2	1	1	5	5	5	5	2	1	1	1	1	1	1	1
		1	4	5	5	3	5	2	3	3	2	4	4	3	4	3	4	3	2	4	2	3	4	2	5	2	3	1	3	1	2	2	1	2	2
		1	3	5	5	4	4	3	2	1	5	4	3	3	2	2	2	2	4	2	5	4	2	4	4	5	4	2	1	2	1	1	1	1	1
		3	4	5	5	4	4	3	4	5	5	4	5	5	4	1	1	1	5	1	3	4	2	5	5	5	5	2	1	2	1	1	1	1	2
		3	3	5	5	4	5	3	2	2	5	5	5	5	5	2	2	2	5	2	2	4	2	4	4	4	3	2	1	2	1	1	3	1	1
		1	4	5	5	5	1	1	5	5	3	5	4	5	5	1	1	1	4	2	4	4	2	5	2	4	4	2	1	2	1	1	1	1	1
		1	4	5	5	5	5	3	2	5	4	4	4	4	4	2	3	2	4	2	3	4	2	4	4	4	3	2	3	2	1	1	1	1	1
		1	4	5	5	5	5	3	4	4	5	5	5	4	4	1	2	2	3	2	3	4	3	4	4	5	4	2	3	2	1	1	1	1	3
		3	1	5	5	5	5	3	5	2	4	5	4	4	4	2	2	2	3	2	4	5	2	5	5	5	5	2	1	2	1	1	1	1	2
		3	3	5	5	5	5	3	5	2	5	1	4	2	2	1	4	2	3	2	4	4	4	5	5	5	5	2	1	2	1	1	1	1	2
		1	3	5	5	5	5	5	2	5	1	2	4	2	2	2	4	3	3	2	3	4	3	4	3	3	3	2	2	2	1	1	1	1	1
		3	4	5	5	5	5	5	5	3	3	3	2	5	3	2	4	4	1	3	4	5	4	4	3	5	5	2	1	2	1	1	1	1	1
		3	3	5	5	5	5	5	5	3	3	3	3	5	3	3	4	3	3	3	3	3	4	3	3	3	3	3	1	3	1	1	3	3	3
		3	4	5	5	5	5	5	5	3	4	4	5	3	5	1	1	1	4	1	1	5	1	5	5	5	5	2	2	2	1	1	1	1	2
		1	1	5	5	5	5	5	5	4	4	4	4	5	4	1	2	2	4	2	3	5	3	5	3	5	3	3	3	3	3	3	3	3	3
		1	4	5	5	5	5	5	5	5	5	3	5	5	5	1	1	1	5	1	1	5	1	5	5	5	5	3	1	2	1	1	1	2	1
		3	3	5	5	5	5	5	5	5	5	5	2	5	5	2	2	2	4	2	2	5	2	5	5	5	5	2	3	2	1	1	2	1	1
		3	4	5	5	5	5	5	5	5	5	5	5	5	5	1	1	1	5	1	1	5	1	5	5	5	5	2	1	2	1	1	1	1	1
		3	1	5	5	5	5	5	5	5	5	5	5	5	5	1	1	1	5	1	1	5	1	5	5	5	5	3	2	2	1	1	1	1	3
		1	1	5	5	5	5	5	5	5	5	5	5	5	5	1	1	1	5	1	1	5	1	5	5	5	5	3	3	2	3	3	2	1	1
		1	1	5	5	5	5	5	5	5	5	5	5	5	5	1	1	1	5	1	1	5	1	5	5	5	5	3	3	3	3	3	2	1	1
		1	4	5	5	5	5	5	5	5	5	5	5	5	5	1	2	1	5	3	3	3	3	5	3	3	3	3	1	2	1	1	1	1	1
		3	4	5	5	5	5	5	5	5	5	5	5	5	5	1	2	2	4	2	5	5	2	5	5	5	5	2	1	1	1	1	1	1	1
		3	3	5	5	5	5	5	5	5	5	5	5	5	5	4	5	4	2	4	4	4	4	2	2	2	2	3	3	3	3	3	3	3	3
		4	1	5	5	5	5	5	5	5	5	5	5	5	5	5	1	1	5	1	1	5	1	5	5	5	5	1	1	1	1	1	2	2	3
		4	3	5	5	5	5	5	5	5	5	5	5	5	5	5	5	3	3	3	3	3	3	3	5	5	5	2	2	2	2	2	2	2	2
		1	3	5	5	5	5	5	5	5	5	5	5	5	5	5	5	4	1	1	5	5	5	5	3	3	3	3	3	3	1	1	3	3	3
